# Supplementary material for: High-resolution prosthetic hearing with a soft auditory brainstem implant in macaques
Source: Nat Biomed Eng. 2025 Apr 18;9(9):1403–17. doi: 10.1038/s41551-025-01378-9 (PMC12443620; doi:10.1038/s41551-025-01378-9)
Supplement: Supplementary file 3 — Source data Supplementary Figs. 7–10. [file 41551_2025_1378_MOESM3_ESM.xlsx]

## Sheet: Supplementary Fig7
Panel b, c, g , h
Evoked responses and recruitment curves :	See data in folder: Acoustic recordings >frequencies
Panel d, e & f
Evoked responses with WN:	See data in folder: Acoustic recordings >frequencies + WN

## Sheet: Supplementary Fig8
Panel a,b
Evoked responses and maps :	See data in folder: Acoustic recordings from CN > Monkey L > frequencies
Panel c,d
Evoked responses and maps :	See data in folder: Acoustic recordings from CN > Monkey G > frequencies

## Sheet: Supplementary Fig10
Panel a
VT_ABI:	See data in folder: Implants_stability > ABI > VTs
Panel b
Recordings:	See data in folder: Implants_stability > Recordings
