# Supplementary material for: High-resolution prosthetic hearing with a soft auditory brainstem implant in macaques
Source: Nat Biomed Eng. 2025 Apr 18;9(9):1403–17. doi: 10.1038/s41551-025-01378-9 (PMC12443620; doi:10.1038/s41551-025-01378-9)
Supplement: Supplementary file 4 — Tab 1. Source data for Fig. 1e,f. Tab 2. Source data for Fig. 2b–g. Tab 3. Source data for Fig. 3b–e,g,h. Tab 4. Source data for Fig. 4c–i. [file 41551_2025_1378_MOESM4_ESM.xlsx]

## Sheet: Figure 1
Panel e
VT_ABI:	See data in folder: Implants_characterization > ABI > VTs
EIS_ABI:	See data in folder: Implants_characterization > ABI > EIS
Panel f
VT_ECoG:	See data in folder: Implants_characterization > ECoG > VTs
EIS_ECoG:	See data in folder: Implants_characterization > ECoG > EIS

## Sheet: Figure 2
Panel b
ABR post surgery panel B
20dB	BAER	L: Ear L-Cz	300	3000	1	None			0	0.1	150	0.004	0	-0.052	-0.048	-0.029	0.018	0.07	0.021	-0.044	0.016	0.114	0.052	-0.011	0.025	-0.053	-0.078	0.023	0.033	0.035	0.059	0.064	0.058	-0.027	-0.04	0.039	-0.008	-0.059	-0.024	-0.036	0.003	0.067	-0.035	-0.105	0.029	0.078	-0.052	-0.068	0.018
	BAER	R: Ear R-Cz	300	3000	1	None			0	0.1	150	0.081	0.023	-0.016	-0.034	-0.043	-0.011	0.045	0.037	-0.044	-0.017	0.026	-0.008	-0.009	-0.04	-0.016	0.046	-0.006	-0.01	0.056	0.069	0.015	-0.082	-0.091	-0.008	0.076	0.146	0.083	-0.021	0.04	0.09	0.025	-0.035	-0.041	-0.014	-0.037	-0.073	-0.062	-0.015
30DB	BAER	L: Ear L-Cz	300	3000	1	None			0	0.1	150	0.099	-0.059	-0.113	0.021	0.071	-0.013	-0.02	0.039	0.052	0.033	-0.015	-0.064	-0.046	-0.008	0.03	0.03	-0.065	-0.071	-0.002	-0.056	-0.123	-0.055	0.032	-0.049	-0.124	0.04	0.143	0.046	0.062	0.175	0.115	-0.031	-0.051	-0.014	-0.01	-0.055	-0.108	-0.067
	BAER	R: Ear R-Cz	300	3000	1	None			0	0.1	150	-0.017	0.023	-0.046	-0.074	-0.046	-0.004	-0.012	-0.025	-0.017	0.01	0.037	0.015	0.026	0.139	0.161	0.007	-0.076	-0.054	-0.053	-0.05	-0.027	0.028	0.075	0.027	-0.066	-0.045	0.014	-0.04	-0.077	-0.031	0.055	0.083	0.017	-0.014	-0.023	0.039	0.136	0.051
40dB	BAER	L: Ear L-Cz	300	3000	1	None			0	0.1	150	0.036	-0.059	-0.01	0.024	-0.022	0.019	0.063	0.014	0.04	0.101	0.047	-0.009	-0.042	-0.086	-0.02	0.033	0.009	0.052	0.056	0.034	0.061	0.07	0.069	0.037	0.002	-0.038	-0.019	0.075	0.069	0.047	0.041	-0.014	0.021	0.051	0.06	0.175	0.164	0.075
	BAER	R: Ear R-Cz	300	3000	1	None			0	0.1	150	0.046	-0.049	0.003	0.043	-0.073	-0.099	-0.055	-0.033	-0.062	-0.049	0.034	0.043	0.043	0.038	-0.054	-0.095	0.042	0.161	0.048	-0.047	0.027	0.048	0.001	-0.039	-0.056	-0.03	-0.008	0.039	0.092	0.071	-0.022	-0.087	-0.059	-0.028	0.039	0.14	0.137	0.121
50dB	BAER	L: Ear L-Cz	300	3000	1	None			0	0.1	150	0.059	0.039	0.016	0.015	-0.022	-0.026	0.044	0.101	0.109	0.046	-0.011	0.021	0.051	0.044	0.061	0.064	-0.001	-0.081	-0.075	0.027	0.063	0.065	0.138	0.139	0.065	0.007	0.016	0.097	0.075	0.002	0.117	0.223	0.143	0.163	0.247	0.163	0.091	0.053
	BAER	R: Ear R-Cz	300	3000	1	None			0	0.1	150	-0.008	-0.051	-0.072	0.01	0.129	0.111	0.021	-0.023	-0.046	-0.09	-0.111	-0.076	0.002	0.071	0.06	0.009	-0.005	-0.03	-0.038	0.019	0.02	0.011	0.092	0.137	0.081	-0.001	-0.041	-0.024	0.071	0.167	0.179	0.212	0.287	0.323	0.222	0.035	0.048	0.097
60dB	BAER	L: Ear L-Cz	300	3000	1	None			0	0.1	150	0.028	0.002	0.049	0.059	0.045	0.01	-0.024	0.032	0.096	0.05	-0.042	-0.081	-0.005	0.088	0.063	0.042	0.056	-0.004	-0.004	0.095	0.153	0.109	0.018	0.018	0.076	0.086	0.083	0.141	0.252	0.265	0.19	0.186	0.22	0.214	0.144	0.052	0.041	0.073
	BAER	R: Ear R-Cz	300	3000	1	None			0	0.1	150	0.074	0.142	0.171	0.114	-0.049	-0.127	-0.009	0.057	-0.006	0.066	0.136	-0.011	-0.093	0.006	0.069	0.026	-0.015	0.024	0.067	0.067	0.091	0.116	0.091	0.068	0.079	0.081	0.092	0.165	0.231	0.278	0.324	0.266	0.123	0.044	0.031	0.016	0.05	0.136
70dB	BAER	L: Ear L-Cz	300	3000	1	None			0	0.1	150	0.014	0.014	-0.01	0.004	0.009	0.038	0.04	-0.021	0.018	-0.012	-0.161	-0.073	0.117	0.141	0.114	0.079	0.022	-0.035	-0.045	0.042	0.114	0.104	0.087	0.144	0.226	0.22	0.248	0.331	0.265	0.139	0.116	0.126	0.095	0.015	-0.039	-0.014	0.022	0.029
	BAER	R: Ear R-Cz	300	3000	1	None			0	0.1	150	-0.033	0.043	0.071	0.093	0.093	0.041	0.011	-0.023	-0.024	-0.001	0.041	0.077	0.042	0.074	0.084	0.027	0.044	0.06	0.075	0.029	-0.048	0.087	0.225	0.169	0.127	0.151	0.212	0.292	0.287	0.24	0.16	0.062	0.085	0.107	0.063	0.034	-0.039	-0.078
80dB	BAER	L: Ear L-Cz	300	3000	1	None			0	0.1	150	0.013	0.101	0.171	0.106	0.016	0.065	0.103	0.02	-0.024	0.025	0.052	0.049	0.068	0.009	0.062	0.273	0.133	-0.144	-0.059	0.052	0.053	0.142	0.224	0.34	0.51	0.579	0.544	0.366	0.133	0.037	-0.026	-0.087	-0.043	0.022	0.02	-0.042	-0.115	-0.114
	BAER	R: Ear R-Cz	300	3000	1	None			0	0.1	150	0.105	-0.016	-0.086	0.008	0.127	0.155	0.061	-0.02	0.015	0.072	0.032	0.013	0.11	0.123	0.026	0.036	0.12	0.069	-0.007	0.105	0.175	0.104	0.157	0.262	0.366	0.478	0.362	0.17	0.126	0.151	0.162	0.107	0.079	0.104	0.077	0.021	-0.036	-0.049
90dB	BAER	L: Ear L-Cz	300	3000	1	None			0	0.1	150	0.047	-0.04	0.037	0.081	0.022	0.075	0.117	0.082	0.038	0.012	0.099	0.234	0.291	0.287	0.213	0.044	-0.099	-0.107	-0.041	0.027	0.151	0.402	0.722	0.91	0.837	0.547	0.117	-0.24	-0.342	-0.257	-0.083	0.015	-0.027	-0.146	-0.285	-0.248	-0.093	-0.007
	BAER	R: Ear R-Cz	300	3000	1	None			0	0.1	150	0.058	0.07	0.063	0.093	0.065	-0.009	-0.001	-0.051	-0.095	0.011	0.114	0.147	0.186	0.263	0.263	0.155	0.116	0.136	0.097	0.014	-0.012	0.18	0.493	0.705	0.75	0.618	0.381	0.133	-0.023	-0.071	-0.075	-0.033	0.02	0.06	0.045	-0.035	-0.09	-0.129
100dB	BAER	L: Ear L-Cz	300	3000	1	None			0	0.1	150	0.152	0.139	0.087	0.173	0.175	0.105	0.119	0.122	0.106	0.196	0.273	0.231	0.157	0.061	0.041	0.066	-0.089	-0.212	-0.137	-0.04	0.28	0.832	1.081	0.876	0.446	0.064	-0.077	-0.119	-0.121	-0.029	-0.019	-0.212	-0.425	-0.419	-0.224	0.019	0.21	0.328
	BAER	R: Ear R-Cz	300	3000	1	None			0	0.1	150	0.019	0.111	0.112	0.065	0.095	0.195	0.221	0.101	0.026	0.089	0.162	0.176	0.258	0.405	0.273	-0.063	-0.194	-0.174	-0.132	-0.025	0.221	0.592	0.8	0.786	0.695	0.344	-0.156	-0.327	-0.186	-0.085	-0.197	-0.291	-0.184	-0.142	-0.207	-0.135	0.079	0.29
Wave 2 recruitment curve implanted side
20	30	40	50	60	70	80	90	100	(dB SPL)
0.0218978	0.070073	0.284672	0.324088	0.227737	0.363504	0.656934	1.25255	1.11679
Wave 4 recruitment curve implanted side
20	30	40	50	60	70	80	90	100	(dB SPL)
0.0832117	0.0437956	0.223358	0.582482	0.512409	0.727007	0.950365	1.12117	1.09051
Wave 2 recruitment curve control side
20	30	40	50	60	70	80	90	100	(dB SPL)
0.0306569	0.175182	0.240876	0.280292	0.30219	0.232117	0.359124	0.818978	1.11679
Wave 4 recruitment curve control side
20	30	40	50	60	70	80	90	100	(dB SPL)
0.227737	0.170803	0.39854	0.446715	0.766423	0.69635	0.766423	0.889051	0.889051
Panel c			eABR
eABR	Ear L-Cz	0.01 mA	10	4000	1	None			0	0.1	100	-24.26	-95.552	-135.973	-59.971	101.661	184.804	131.658	42.248	-13.656	-14.705	-8.833	-14.57	-8.878	-9.606	-8.692	-5.855	-7.479	-7.632	-9.499	-7.919	-4.727	-3.018	-2.262	-2.882	-2.713	-2.347	-2.149	-1.794	-1.585	-1.427	-1.297	-1.128	-0.976	-0.869	-0.739	-0.643	-0.575	-0.463
eABR	Ear L-Cz	0.05mA	10	4000	1	None			0	0.1	100	-147.893	-541.725	-706.557	-235.617	622.421	963.495	571.339	104.134	-101.017	-55.169	-30.702	-61.257	-29.173	-37.231	-30.643	-19.174	-29.437	-31.349	-42.142	-31.849	-16.233	-9.411	-7.881	-11.881	-10.41	-9.087	-8.558	-7.234	-6.558	-5.911	-5.44	-4.735	-4.205	-3.794	-3.117	-2.735	-2.588	-2.235
eABR	Ear L-Cz	0.1 mA	10	4000	1	None			0	0.1	100	-324.833	-1149.94	-1470.74	-451.759	1237.45	1887.64	1189.98	201.191	-228.616	-71.097	-62.916	-113.386	-42.232	-73.344	-46.207	-34.281	-51.335	-57.154	-80.891	-56.751	-30.421	-14.116	-12.387	-21.836	-17.976	-16.363	-15.21	-13.079	-12.157	-10.659	-9.679	-8.7	-7.893	-7.144	-6.28	-5.589	-5.128	-4.609
eABR	Ear L-Cz	0.2 mA	10	4000	1	None			0	0.1	100	-617.907	-1551.41	-1719.2	-750.44	1265.55	2033.74	1501.5	766.518	-272.204	-193.492	47.116	-191.629	-31.411	-76.292	-74.616	-20.982	-82.872	-61.145	-102.178	-76.23	-41.467	-33.707	-12.105	-27.872	-26.941	-21.044	-21.54	-17.506	-16.388	-14.091	-12.477	-11.05	-9.56	-8.567	-7.449	-6.394	-5.401	-4.718
eABR	Ear L-Cz	0.3mA	10	4000	1	None			0	0.1	100	-741.661	-1626	-1679.45	-762.079	1281.77	2045.72	1543.08	992.92	-194.375	-277.545	68.06	-202.118	-59.505	-75.24	-98.655	-31.782	-100.965	-78.674	-114.64	-94.721	-54.26	-50.576	-23.54	-36.028	-38.588	-30.283	-30.596	-25.725	-23.602	-21.042	-18.482	-16.609	-14.424	-12.675	-11.114	-9.616	-8.055	-6.744
Panel d & e
CT Scan:	See data in folder: Imaging > CT
Panel f
MRI :	See data in folder: Imaging > MRI
Panel g
Histology :	See data in folder: Histology
[truncated: 112 more columns]

## Sheet: Figure 3
Panel d,e and f
ptp amplitude with WN from all recording channel when stimulated w ABI elec 1	1	2	3	4	5	6	7	8	9	10	11	12	13	14	15	16	17	18	19	20	21	22	23	24	25	26	27	28	29	30	31	32
	1.81628e+07	1.38145e+07	1.44584e+07	1.37408e+07	1.8401e+07	2.02882e+07	2.62322e+07	2.2491e+07	1.44107e+07	9.24168e+06	1.63213e+07	8.08643e+06	1.5071e+07	8.27572e+06	1.25533e+07	7.81158e+06	1.14417e+07	1.57798e+07	1.22483e+07	2.05774e+07	2.18792e+07	1.41561e+07	5.93484e+06	1.22115e+07	1.36475e+07	1.05676e+07	1.01722e+07	1.69423e+07	1.16653e+07	4.3463e+06	1.21409e+07	1.07495e+07
0.3	2.76132e+07	1.43698e+07	1.36656e+07	1.3865e+07	9.43312e+06	1.87085e+07	1.5851e+07	2.41234e+07	1.78101e+07	1.49567e+07	1.4876e+07	1.41433e+07	9.60031e+06	1.30133e+07	1.7441e+07	1.62469e+07	1.40184e+07	1.12231e+07	1.77146e+07	1.93763e+07	1.23768e+07	1.88582e+07	1.07448e+07	2.18249e+07	2.14318e+07	2.01939e+07	1.25805e+07	1.19111e+07	1.70907e+07	9.01097e+06	1.71798e+07	1.27147e+07
0.5	2.75734e+07	2.83673e+07	2.35254e+07	3.08156e+07	2.51038e+07	2.68524e+07	2.43262e+07	2.57405e+07	2.56134e+07	1.31145e+07	2.40004e+07	1.30512e+07	1.29127e+07	1.43855e+07	2.02819e+07	1.71755e+07	1.08922e+07	1.89955e+07	1.34585e+07	1.72277e+07	1.63697e+07	1.26517e+07	1.01123e+07	1.37084e+07	1.47176e+07	1.78286e+07	1.29052e+07	1.20192e+07	1.02208e+07	8.46844e+06	1.11821e+07	1.46718e+07
0.7	2.73835e+07	1.40955e+07	1.83778e+07	1.77063e+07	1.51376e+07	2.64096e+07	1.46124e+07	2.0853e+07	1.58483e+07	1.35314e+07	1.57609e+07	1.4125e+07	1.57676e+07	1.466e+07	2.80933e+07	1.57393e+07	1.42313e+07	2.11271e+07	1.64048e+07	2.27802e+07	1.83021e+07	1.81616e+07	1.41244e+07	1.44346e+07	1.60156e+07	1.55954e+07	1.04907e+07	1.14422e+07	1.75514e+07	1.70789e+07	1.93939e+07	1.31412e+07
0.9	3.10492e+07	2.07261e+07	2.10384e+07	2.43984e+07	1.54807e+07	4.16395e+07	1.76229e+07	2.46204e+07	3.02643e+07	1.0872e+07	2.60352e+07	1.37957e+07	1.27355e+07	1.33595e+07	1.205e+07	1.4881e+07	1.2279e+07	2.00515e+07	1.57779e+07	2.24608e+07	2.13976e+07	1.76118e+07	1.20244e+07	1.66668e+07	1.813e+07	1.54336e+07	1.50399e+07	1.56725e+07	1.4601e+07	1.05465e+07	1.56428e+07	1.46136e+07
1.1	6.00306e+07	3.98845e+07	4.58801e+07	4.47635e+07	3.74077e+07	4.34235e+07	2.77203e+07	5.3025e+07	3.11883e+07	1.39575e+07	4.22697e+07	1.79225e+07	2.32743e+07	1.90274e+07	3.85381e+07	1.73644e+07	2.12566e+07	3.43823e+07	2.71686e+07	3.10287e+07	2.50279e+07	3.27376e+07	1.83181e+07	2.72321e+07	2.8338e+07	2.94896e+07	1.42138e+07	1.43218e+07	2.15187e+07	1.41289e+07	1.99696e+07	1.86533e+07
ptp amplitude without WN from all recording channel when stimulated w ABI elec 1	1	2	3	4	5	6	7	8	9	10	11	12	13	14	15	16	17	18	19	20	21	22	23	24	25	26	27	28	29	30	31	32
	2.90358e+07	3.4561e+07	2.61782e+07	3.61087e+07	3.23351e+07	3.77504e+07	4.27848e+07	2.64958e+07	2.18954e+07	2.22859e+07	3.53199e+07	2.08828e+07	2.02291e+07	1.75514e+07	1.84398e+07	1.97482e+07	1.88978e+07	2.39239e+07	2.15589e+07	1.81328e+07	3.15776e+07	1.68437e+07	1.97294e+07	1.9565e+07	1.71555e+07	2.55241e+07	1.1709e+07	3.24506e+07	1.88662e+07	2.23401e+07	1.99154e+07	1.67383e+07
0.3	5.0127e+07	3.52761e+07	3.8236e+07	3.95479e+07	3.29903e+07	3.55406e+07	3.50386e+07	2.16938e+07	1.80559e+07	1.48514e+07	2.39137e+07	1.33577e+07	1.38787e+07	1.3247e+07	1.68016e+07	1.59102e+07	1.97484e+07	2.31874e+07	2.51067e+07	2.29871e+07	2.40984e+07	2.86987e+07	2.13326e+07	2.99196e+07	2.53219e+07	3.58545e+07	1.79873e+07	2.25482e+07	2.86436e+07	2.16675e+07	2.66094e+07	1.80613e+07
0.5	9.51459e+07	7.79066e+07	7.86719e+07	8.27221e+07	6.13168e+07	5.58538e+07	5.46009e+07	5.41175e+07	5.38506e+07	6.54204e+07	3.56594e+07	2.22272e+07	1.74188e+07	2.97254e+07	1.62051e+07	4.20931e+07	2.36087e+07	3.68758e+07	3.45065e+07	3.37318e+07	3.30807e+07	4.4131e+07	2.52524e+07	3.5205e+07	2.84556e+07	3.95876e+07	2.0483e+07	2.84442e+07	2.77641e+07	1.89464e+07	2.59316e+07	1.84066e+07
0.7	1.66316e+08	1.21141e+08	1.33631e+08	1.29903e+08	1.07861e+08	8.00182e+07	8.25637e+07	1.03345e+08	6.78705e+07	4.17584e+07	1.00334e+08	3.59419e+07	5.50312e+07	4.94084e+07	5.57453e+07	7.12734e+07	5.6925e+07	8.36558e+07	6.30649e+07	7.68406e+07	4.82601e+07	1.03907e+08	5.1463e+07	8.21748e+07	8.15864e+07	7.94834e+07	5.36526e+07	4.09401e+07	7.5627e+07	2.88792e+07	7.17958e+07	6.54593e+07
0.9	1.76779e+08	1.29564e+08	1.34654e+08	1.35284e+08	1.00419e+08	9.3868e+07	7.71291e+07	1.0036e+08	5.99479e+07	3.35274e+07	9.52512e+07	3.29993e+07	3.44922e+07	4.22971e+07	3.01328e+07	5.70338e+07	3.36472e+07	4.8547e+07	5.17418e+07	6.23569e+07	3.61267e+07	8.58755e+07	3.40357e+07	7.16749e+07	5.85441e+07	6.71681e+07	4.70261e+07	2.22e+07	6.51071e+07	2.81415e+07	6.40864e+07	4.932e+07
1.1	1.78078e+08	1.36755e+08	1.40818e+08	1.51055e+08	1.1348e+08	1.39377e+08	8.87131e+07	1.29106e+08	1.06863e+08	5.99196e+07	1.12121e+08	5.22864e+07	4.20832e+07	6.90368e+07	4.21796e+07	9.18885e+07	4.69246e+07	7.15708e+07	6.01749e+07	9.44595e+07	4.30892e+07	1.15779e+08	4.94241e+07	1.01051e+08	8.72242e+07	9.80491e+07	5.71321e+07	5.06928e+07	7.85349e+07	4.35454e+07	8.32014e+07	4.72131e+07
Panel c			Each block are ptp values from a single recording channel (from 1 to 32)												Pannel b						Raw Data from recording channel 3 when ABI Elec 1 is stimulated at different amplitude							Panel g, h
val(:,:,1) =			In each block each coloumn corresponds to value at a given stimulation amplitude (from left to right: 0.3, 0.5, 0.7, 0.9, 1.1, 1.3 mA)												0.1mA	0.3mA	0.5mA	0.7mA	0.9mA	1.1mA									See data in folder
			Each row correspond to the stimulation of one ABI electrode respectively from Elec 1 = Row 1 to Elec 11 = Row 11)												-19836440	58364910	-137710670	165176510	-152206530	97274850										x162755
1.0e+08 *			Unit is in pV												-29373190	64849900	-129318330	157165640	-144577130	102233960								Recording	elec4	x194317
															-24414080	65231370	-128173920	144958600	-154876820	82016050								Recording	elec5	x194433
0.2904 0.5013 0.9515 1.6632 1.7678 1.7808															-7247930	63324020	-128173920	141906840	-156784170	89645450								Recording	elec3	x193326
0.1344 0.3953 0.3350 0.4674 0.5724 0.7507															-8773810	28228780	-128173920	146103010	-164032100	83541930								Recording	elec 7	x195459
0.2304 0.2904 0.1900 0.5047 0.9246 0.8311															-1144410	59127850	-127410980	136184790	-175476200	86975160								Recording	elec 8	x200048
0.1575 0.3098 0.1530 0.1825 0.5769 0.8065															5340580	61035200	-111389240	137329200	-146484480	90789860								Recording	elec9	x200936
0.1891 0.2697 0.3564 0.3388 0.6776 1.1329															-11062630	56839030	-83923400	147628890	-149917710	96893380								Recording	elec1	x202120
0.2709 0.3858 0.7518 0.9425 1.4528 1.6681															15258800	40435820	-90026920	141906840	-151062120	86593690								Recording	elec11	x192548
0.1417 0.1220 0.1483 0.3013 0.1992 0.2423															30517600	59127850	-94604560	151062120	-170898560	88501040								Recording	elec10	x192442
0.1483 0.1132 0.1349 0.1101 0.1260 0.3799															14495860	54550210	-95748970	150299180	-200271750	78201350								Recording	elec2	x191715
0.1991 0.1881 0.3543 0.2175 0.2167 0.1448															-11444100	44631990	-95748970	156021230	-179672370	68283130								Recording	elec1	x164530
0.1699 0.1189 0.1894 0.1669 0.1586 0.1747															14495860	30517600	-95748970	182342660	-180053840	53787270
0.1091 0.2340 0.1286 0.3042 0.1180 0.3028															24795550	38528470	-88501040	160598870	-179672370	48065220
															40817290	38528470	-108718950	177002080	-177383550	62942550
															36621120	9155280	-99182200	190353530	-151062120	78964290
val(:,:,2) =															22888200	5722050	-82397520	165176510	-150299180	90408390
															35095240	-8773810	-99945140	186920300	-132751560	93078680
1.0e+08 *															41961700	5722050	-107574540	186157360	-131225680	83160460
															49209630	36239650	-102996900	172424440	-155258290	77438410
0.3456 0.3528 0.7791 1.2114 1.2956 1.3676															41580230	41198760	-116348350	166702390	-138092140	93841620
0.1447 0.2325 0.1868 0.3236 0.4579 0.4517															27084370	43869050	-139236550	183487070	-138092140	94986030
0.1909 0.3073 0.1153 0.3474 0.7529 0.5668															11062630	36621120	-127792450	186157360	-138473610	74386650
0.1837 0.3294 0.1850 0.1509 0.4255 0.5609															11062630	39672880	-127792450	196075580	-133133030	68283130
0.1874 0.2223 0.2256 0.1627 0.3852 0.7638															11062630	41198760	-127792450	203323510	-151062120	83160460
0.2474 0.3754 0.5324 0.6020 1.0242 1.1999															13732920	49591100	-133133030	199508810	-151062120	74005180
0.1352 0.1620 0.1685 0.2015 0.1399 0.1464															7247930	66375780	-144577130	204849390	-151062120	101471020
0.1874 0.1807 0.1544 0.1594 0.1654 0.2466															17547620	56076090	-135040380	216293490	-120544520	86212220
0.1929 0.1435 0.2116 0.2014 0.2289 0.1639															9155280	35095240	-134658910	241470510	-141906840	86212220
0.1145 0.0827 0.1640 0.1686 0.1430 0.1316															22506730	43869050	-144195660	239181690	-129318330	86212220
0.1657 0.1649 0.1258 0.2295 0.1261 0.2612															42724640	43487580	-142288310	236511400	-128555390	96511910
															46157870	43487580	-142288310	227356120	-144958600	94986030
															53787270	43487580	-142288310	214767610	-132370090	101089550
val(:,:,3) =															53024330	37765530	-162506220	212478790	-131225680	96511910
															41198760	49591100	-183868540	220871130	-132370090	103759840
1.0e+08 *															15258800	67138720	-183868540	218582310	-138855080	127029510
															45394930	46920810	-183868540	202179100	-160980340	117874230
0.2618 0.3824 0.7867 1.3363 1.3465 1.4082															48446690	44250520	-158691520	217437900	-150680650	88882510
0.1442 0.2419 0.2008 0.3174 0.4230 0.4467															61035200	50354040	-157928580	231933760	-135421850	93460150
0.1788 0.2455 0.1403 0.4030 0.7587 0.5262															56839030	48828160	-157928580	231552290	-164795040	113296590
0.1921 0.2773 0.1466 0.1063 0.4445 0.6264															64468430	42724640	-157928580	236892870	-170898560	102996900
0.1649 0.2401 0.2185 0.2651 0.4890 0.7503															85830750	31662010	-108718950	241089040	-167465330	72479300
0.2571 0.3388 0.5781 0.7290 1.1308 1.3038															77056940	16021740	-104522780	242996390	-178909430	77819880
0.1443 0.0919 0.1521 0.2009 0.1918 0.1472															84686340	32043480	-104522780	244522270	-175476200	86212220
0.1541 0.1272 0.0945 0.1411 0.1244 0.2857															89263980	24795550	-104522780	242614920	-161743280	89263980
0.2090 0.1312 0.2002 0.1529 0.2249 0.1636															86212220	17929090	-100708080	260925480	-172805910	99182200
0.1054 0.0770 0.1665 0.1607 0.1643 0.1010															83541930	8392340	-118637170	253296080	-177765020	106430130
0.1019 0.1519 0.1063 0.2451 0.0876 0.2474															107574540	12207040	-100326610	254821960	-180816780	95748970
															99563670	9918220	-97274850	272369580	-173187380	100708080
															85830750	-5722050	-104904250	234985520	-191879410	110626300
val(:,:,4) =															87356630	-16403210	-104522780	251388730	-184631480	103378370
															116348350	-11825570	-104522780	254821960	-199890280	84686340
1.0e+08 *															109481890	-10299690	-104522780	259781070	-197601460	90408390
															97274850	-2288820	-101852490	270080760	-193405290	85449280
0.3611 0.3955 0.8272 1.2990 1.3528 1.5105															100708080	-11825570	-114059530	276184280	-206756740	89263980
0.1588 0.1880 0.1967 0.3184 0.4955 0.4796															100708080	-12969980	-117874230	270462230	-196838520	109100420
0.2207 0.3247 0.1191 0.3878 0.8216 0.6174															100708080	3433230	-93078680	269317820	-189209120	92697210
0.1990 0.3731 0.1855 0.1611 0.4573 0.6301															101089550	6866460	-69046070	257492250	-189590590	89263980
0.1942 0.2463 0.2386 0.1909 0.4248 0.8310															92697210	-762940	-85067810	260544010	-198745870	94604560
0.2533 0.4016 0.5619 0.6306 1.0808 1.2760															92697210	-17166150	-85067810	263977240	-195312640	103378370
0.1509 0.1425 0.1728 0.2235 0.1554 0.1489															92697210	-11062630	-85067810	238037280	-180816780	110626300
0.1657 0.1555 0.1735 0.1482 0.1765 0.2660															71716360	6484990	-107193070	232315230	-163269160	114822470
0.2070 0.1570 0.2440 0.2199 0.2611 0.1901															72097830	9536750	-127029510	218963780	-165557980	109481890
0.1007 0.0807 0.2003 0.1802 0.1287 0.1150															70571950	14495860	-141906840	237655810	-147628890	119400110
0.1585 0.1823 0.1052 0.2410 0.0996 0.2732															72097830	1907350	-131607150	237655810	-178527960	106430130
															40435820	19454970	-136947730	218582310	-173950320	109481890
															52642860	-1525880	-140762430	215149080	-167083860	94986030
val(:,:,5) =															52642860	-1144410	-126266570	242996390	-152588000	108337480
															52642860	23269670	-118637170	242996390	-185012950	133514500
1.0e+08 *															21362320	28610250	-99182200	242996390	-175094730	133514500
															18310560	20980850	-121688930	234985520	-167083860	148010360
0.3234 0.3299 0.6132 1.0786 1.0042 1.1348															40435820	6484990	-142288310	249481380	-152588000	131607150
0.1832 0.1596 0.1423 0.2030 0.2623 0.1952															41961700	19454970	-107574540	249481380	-140762430	133514500
0.2072 0.1901 0.1698 0.2838 0.6517 0.2771															30899070	25558490	-104904250	246048150	-149917710	130844210
0.1947 0.2730 0.2239 0.1048 0.4030 0.5092															1144410	23651140	-93460150	225830240	-156021230	107574540
0.1961 0.2775 0.1887 0.2172 0.4150 0.4804															-6103520	6103520	-114822470	207138210	-153732410	108718950
0.2553 0.2585 0.5017 0.5404 0.8490 1.0258															-7629400	14495860	-119018640	214767610	-152206530	110626300
0.1187 0.1207 0.2377 0.1801 0.1776 0.1324															-32806420	22125260	-101852490	240326100	-146103010	98800730
0.1402 0.1435 0.0792 0.1818 0.1528 0.2400															-33569360	24414080	-98800730	206756740	-167465330	99945140
0.2026 0.2026 0.2007 0.1956 0.2552 0.1650															-33569360	-8773810	-98800730	208664090	-185012950	97656320
0.1350 0.1008 0.1577 0.1434 0.1136 0.1083															-33569360	15258800	-98800730	222015540	-197219990	105667190
0.1298 0.1493 0.0939 0.2314 0.0663 0.2445															-10299690	-21743790	-134277440	216674960	-198364400	106811600
															-2288820	-24032610	-125885100	227737590	-164795040	99945140
															-19836440	-27084370	-125885100	230407880	-156021230	72860770
val(:,:,6) =															-41961700	-24032610	-125885100	207519680	-180816780	78201350
															-69427540	-17547620	-147628890	224685830	-191116470	90789860
1.0e+08 *															-81253110	-23651140	-138092140	205993800	-180435310	94986030
															-100326610	-30517600	-138092140	205612330	-182724130	94986030
0.3775 0.3554 0.5585 0.8002 0.9387 1.3938															-97274850	-37765530	-138092140	187683240	-176620610	74768120
0.1818 0.1963 0.2118 0.2542 0.4139 0.1883															-116348350	-50354040	-170898560	181198250	-191116470	83923400
0.2436 0.2373 0.3176 0.4047 0.4599 0.2354															-120544520	-46539340	-165939450	184250010	-209045560	89263980
0.2641 0.2378 0.2830 0.2283 0.3781 0.4853															-131607150	-48065220	-168991210	175476200	-225448770	88119570
0.2670 0.2490 0.2901 0.2793 0.4790 0.4834															-140380960	-45776400	-151443590	173950320	-222778480	83541930
0.4342 0.3711 0.3670 0.4119 0.6884 0.9100															-117492760	-34332300	-137329200	197982930	-212860260	82778990
0.1441 0.2427 0.2217 0.3819 0.3725 0.1783															-126266570	-46157870	-146865950	178146490	-204467920	72479300
0.1749 0.2869 0.2273 0.2397 0.2388 0.2265															-138473610	-36239650	-146865950	185012950	-199127340	92315740
0.3136 0.3827 0.2681 0.3244 0.3213 0.1800															-86975160	-55313150	-146865950	193405290	-192642350	108337480
0.2004 0.2359 0.2145 0.2241 0.1877 0.1985															-112533650	-70953420	-133514500	205612330	-190735000	99563670
0.2398 0.1887 0.1449 0.3456 0.1364 0.3762															-99182200	-57983440	-148010360	190353530	-194931170	96130440
															-83923400	-54550210	-130844210	196075580	-194549700	85067810
															-79727230	-38147000	-138473610	214386140	-202179100	85449280
val(:,:,7) =															-111770710	-14114390	-118255700	209808500	-202179100	94986030
															-99563670	-26321430	-118255700	214004670	-188446180	105285720
1.0e+07 *															-87738100	-62561080	-122070400	228882000	-196838520	97274850
															-85449280	-54168740	-119400110	228882000	-178146490	106811600
4.2785 3.5039 5.4601 8.2564 7.7129 8.8713															-88501040	-64468430	-128173920	228882000	-199127340	101471020
1.5772 2.6540 2.0903 1.9401 2.0753 1.6906															-58364910	-51498450	-107574540	234604050	-193786760	125503630
1.9526 2.3246 2.8259 2.5472 4.9584 2.7945															-62561080	-34713770	-99182200	225448770	-178909430	79345760
3.1762 2.7953 2.2291 0.9364 2.8956 3.8158															-47683750	-27847310	-85449280	225448770	-175476200	84686340
2.0026 2.3325 2.8006 1.7534 4.0253 3.6326															-53787270	-36621120	-118255700	225448770	-164795040	86975160
3.2517 2.4087 4.4002 4.5641 5.9758 7.2654															-33569360	-37002590	-119400110	236129930	-193023820	86975160
2.1657 1.7659 1.3505 1.2843 1.9355 1.8632															-17166150	-17547620	-88882510	260162540	-178527960	109481890
1.3683 1.2009 1.0550 1.3115 1.6527 1.4978															-20217910	-17929090	-78201350	256347840	-155258290	109481890
1.9983 1.6740 1.6001 2.1275 1.7949 1.7908															-11062630	-28228780	-72097830	249099910	-133514500	109481890
1.1595 1.4657 2.6557 1.1620 1.2289 1.3037															-39291410	762940	-91552800	230789350	-160980340	96893380
1.6150 1.5391 0.7858 1.9549 0.7371 2.6525															-13351450	16784680	-86975160	215530550	-146103010	103378370
															-2288820	8392340	-101089550	231170820	-177002080	97274850
															-7629400	-4577640	-102615430	214004670	-175857670	82778990
val(:,:,8) =															17166150	-12969980	-92315740	222015540	-184631480	78964290
															17166150	-12969980	-92315740	215149080	-184631480	64468430
1.0e+08 *															17166150	-12969980	-92315740	223922890	-184631480	46157870
															40817290	-32043480	-137329200	223159950	-170898560	53787270
0.2650 0.2169 0.5412 1.0335 1.0036 1.2911															58746380	-43487580	-102996900	204086450	-172424440	54550210
0.2146 0.2705 0.2928 0.3415 0.5476 0.5576															58746380	-37384060	-102996900	204849390	-193786760	63324020
0.2354 0.2320 0.2274 0.4813 0.8451 0.6955															58746380	-30517600	-102996900	180435310	-170517090	48065220
0.2643 0.3955 0.2038 0.1505 0.4932 0.6818															51116980	-28610250	-124740690	183105600	-181579720	39291410
0.1682 0.2815 0.2929 0.3077 0.5921 0.9570															70953420	-16403210	-137329200	179672370	-191879410	33187890
0.2018 0.3191 0.4687 0.3898 0.8161 0.9878															91552800	-21743790	-137329200	172424440	-186157360	37002590
0.2469 0.1812 0.1229 0.1902 0.2414 0.2382															84686340	-25939960	-137329200	147628890	-184250010	32806420
0.1713 0.1505 0.1432 0.1299 0.1639 0.2823															84304870	-7247930	-145340070	162124750	-183487070	49591100
0.2511 0.1128 0.2194 0.1755 0.1685 0.2575															71716360	3433230	-151825060	170135620	-186157360	34332300
0.1511 0.1313 0.2901 0.1601 0.1585 0.1949															80871640	-7247930	-151825060	181198250	-176620610	23269670
0.1393 0.1754 0.0923 0.3235 0.1259 0.4353															73623710	-16403210	-151825060	181198250	-190735000	33950830
															66757250	-2288820	-143051250	170517090	-189590590	9536750
															92315740	-16403210	-155258290	158310050	-182724130	23269670
val(:,:,9) =															104904250	-11062630	-155258290	189209120	-192642350	40435820
															85449280	-15640270	-155258290	179672370	-205612330	23651140
1.0e+08 *															102233960	-5340580	-179672370	174713260	-203323510	19836440
															75149590	-14114390	-157165640	139236550	-164413570	31280540
0.2190 0.1806 0.5385 0.6787 0.5995 1.0686															52642860	-33187890	-157165640	137710670	-165939450	51498450
0.1248 0.1574 0.1501 0.1439 0.1872 0.1644															47683750	1525880	-157165640	139999490	-173568850	58746380
0.1238 0.2186 0.1821 0.2354 0.3297 0.2633															45013460	-5340580	-145340070	155258290	-180816780	53405800
0.1580 0.1774 0.2105 0.1456 0.3178 0.4090															4577640	-1144410	-168609740	150299180	-185775890	60272260
0.1732 0.2520 0.1975 0.3228 0.4081 0.3675															-17547620	-1144410	-124740690	146865950	-173950320	51879920
0.2714 0.3544 0.3869 0.3188 0.4678 0.8474															-762940	-1144410	-140380960	131607150	-173568850	52261390
0.1310 0.1580 0.2163 0.2458 0.1724 0.2478															6484990	30517600	-120544520	145721540	-179672370	69046070
0.1073 0.1037 0.1183 0.1874 0.1647 0.2151															11825570	22125260	-125122160	156402700	-175476200	51498450
0.1863 0.2109 0.1302 0.1427 0.2289 0.1392															2288820	13351450	-132751560	162887690	-172805910	48065220
0.2002 0.1363 0.1859 0.1884 0.1589 0.1477															-7247930	25177020	-114059530	157165640	-166702390	49972570
0.1495 0.1131 0.1021 0.1815 0.1155 0.2014															0	31280540	-116729820	156021230	-147628890	56076090
															-18310560	13351450	-106048660	142669780	-162506220	39291410
															-30517600	38147000	-106048660	128936860	-167465330	23269670
val(:,:,10) =															-18310560	28228780	-106048660	138855080	-146103010	52261390
															-25177020	21362320	-83160460	122833340	-146103010	71716360
1.0e+07 *															-38528470	38147000	-100708080	120925990	-146103010	67901660
															-28991720	36239650	-100708080	109863360	-147628890	56076090
2.2286 1.4851 6.5420 4.1758 3.3527 5.9920															-30136130	40435820	-100708080	125885100	-158691520	57220500
0.9792 1.0782 1.0981 0.9381 1.4040 0.9665															-35476710	30136130	-90408390	132370090	-143051250	42724640
0.9686 1.6072 0.9437 1.5081 1.6473 1.5636															-54931680	30517600	-73623710	122070400	-145340070	66757250
1.2081 1.1922 1.5520 1.0623 1.5459 1.0474															-53787270	18692030	-73623710	135040380	-162506220	56076090
1.2490 1.2930 1.2622 1.4977 1.8725 1.8364															-41580230	6866460	-73623710	128936860	-181198250	72479300
1.7865 2.4329 2.5246 2.5392 3.6625 6.3086															-35858180	14877330	-83541930	131988620	-173568850	56076090
1.2997 1.2051 1.4697 1.4429 1.0147 1.3435															-39291410	12588510	-75531060	117492760	-184631480	51116980
0.7830 0.9414 0.7829 0.9639 0.9452 0.9427															-39291410	12588510	-75531060	121688930	-153732410	50735510
1.4580 1.1939 1.4566 0.9563 1.5746 1.1763															-39291410	12588510	-75531060	129699800	-182724130	53024330
1.2717 0.7228 1.1437 1.1762 1.3801 1.1972															-25558490	-13351450	-69046070	144577130	-203704980	21743790
0.9653 1.4949 0.6360 1.6543 0.8524 1.5460															-45394930	-2670290	-92315740	116729820	-191116470	6103520
															-37765530	4196170	-92315740	118637170	-191116470	16021740
															-22506730	10681160	-92315740	95367500	-191116470	34713770
val(:,:,11) =															-8773810	-9918220	-120544520	76294000	-203323510	7247930
															8392340	-10681160	-130462740	102996900	-206375270	-16784680
1.0e+08 *															-4577640	-6484990	-130462740	119781580	-190353530	8392340
															-22888200	-762940	-130462740	102996900	-204849390	6484990
0.3532 0.2391 0.3566 1.0033 0.9525 1.1212															-24032610	-1144410	-139236550	109863360	-207519680	-30899070
0.1541 0.3901 0.2192 0.1871 0.3724 0.3390															-11825570	-20217910	-120925990	131607150	-214004670	-21362320
0.1615 0.1383 0.2518 0.3341 0.6194 0.5010															-9155280	-8392340	-128936860	127029510	-198745870	-9536750
0.2107 0.2333 0.1814 0.1115 0.3284 0.5025															9918220	-22125260	-160217400	134658910	-195694110	-9536750
0.2038 0.1724 0.3545 0.2590 0.5333 0.6143															8010870	-25939960	-170517090	159454460	-200271750	-9536750
0.2195 0.3918 0.4623 0.3157 0.3511 0.5532															-5340580	-20599380	-152969470	167465330	-202560570	9536750
0.1943 0.2257 0.1435 0.1270 0.1919 0.1576															-18692030	-381470	-152969470	165176510	-192260880	5722050
0.1490 0.0678 0.0899 0.1146 0.1752 0.1034															-21743790	-22888200	-152969470	185012950	-181961190	5722050
0.2409 0.1265 0.2645 0.1938 0.1353 0.1975															-53787270	-13351450	-130081270	175094730	-201797630	5722050
0.0855 0.1853 0.2520 0.0905 0.1043 0.1736															-42343170	14114390	-154113880	192642350	-183487070	5340580
0.1786 0.1028 0.0661 0.1477 0.1184 0.2169															-34332300	11062630	-151825060	179672370	-182724130	6484990
															-35095240	-8010870	-146103010	186920300	-177002080	6484990
															-38147000	-8773810	-150680650	231170820	-188064710	6484990
val(:,:,12) =															-22125260	-1907350	-150680650	231552290	-205612330	8392340
															-19454970	14114390	-149536240	250625790	-201797630	16403210
1.0e+07 *															-21362320	6103520	-162124750	242233450	-188446180	16403210
															-12207040	6103520	-159072990	255966370	-173568850	16403210
2.0883 1.3358 2.2227 3.5942 3.2999 5.2286															-6103520	14877330	-137329200	258636660	-160598870	24032610
0.8573 1.4731 0.9764 0.8245 1.5045 1.0747															-5340580	20980850	-137329200	246429620	-158310050	12207040
1.1161 1.3965 0.9581 1.4015 2.3501 1.8074															-9536750	9536750	-137329200	226211710	-160217400	12207040
1.1344 1.3634 1.3836 1.0908 1.8465 1.9050															-8392340	12969980	-122833340	216293490	-164795040	12207040
1.5845 2.0423 1.2477 2.3487 1.8551 1.4313															-37384060	-7247930	-119018640	204086450	-166320920	8010870
2.0151 2.6997 2.5605 1.8692 3.2057 5.1473															-6866460	-3433230	-121307460	204467920	-154113880	12588510
1.4617 1.5177 1.4588 1.5780 1.4115 1.8826															-27084370	-9536750	-87738100	186538830	-147628890	12588510
0.8838 1.0321 1.0782 1.5516 1.1918 0.9779															-27847310	-14877330	-93078680	184250010	-156402700	12588510
1.3418 1.4393 1.7907 0.8867 1.4603 1.3576															-45394930	-18692030	-101852490	162506220	-159072990	11062630
1.8189 0.8354 1.2006 1.2315 0.9306 0.9461															-43106110	-21362320	-101852490	163269160	-180053840	-8392340
1.0896 1.3796 0.7687 1.5123 0.9148 1.2961															-44250520	-20217910	-101852490	156784170	-188446180	-8392340
															-32806420	-27465840	-91552800	143814190	-177383550	-8392340
															-22125260	-35858180	-64468430	142288310	-203704980	0
val(:,:,13) =															-43487580	-13732920	-89645450	162124750	-202179100	-8773810
															-24414080	-17166150	-62942550	138855080	-204467920	3433230
1.0e+07 *															-23269670	-39672880	-65231370	117492760	-194931170	-14877330
															-43487580	-26702900	-92315740	122070400	-191497940	-20599380
2.0229 1.3879 1.7419 5.5031 3.4492 4.2083															-35858180	-9918220	-92315740	102996900	-173950320	-50735510
2.2206 2.5001 1.7425 1.9117 2.5181 2.8428															-18310560	-38528470	-92315740	103759840	-159835930	-45013460
1.8715 1.7715 2.1086 2.4637 3.3119 3.0942															-16784680	-14114390	-93841620	96130440	-197982930	-38147000
2.1343 2.9435 1.6283 1.6106 1.9816 3.0227															-20599380	-17929090	-117874230	88882510	-194931170	-29754660
1.9647 2.8978 2.5648 3.0963 3.8009 3.0331															-45013460	-28228780	-117874230	92697210	-223159950	-31280540
1.6196 2.5617 2.2950 2.0725 2.8160 3.4817															-45013460	-11062630	-104522780	65231370	-218963780	-52642860
1.7174 2.2171 1.9104 2.8447 1.6407 1.5725															-27465840	-25939960	-122833340	85830750	-218963780	-40054350
1.4437 1.0676 1.6252 1.6964 2.6164 1.9815															-37765530	-41580230	-117111290	67901660	-218963780	-47683750
1.4993 1.5966 2.2382 1.0366 0.9569 1.5142															-27084370	-57601970	-117111290	64849900	-194931170	-29373190
1.9932 2.5565 1.9056 1.5636 1.1084 1.3201															-33950830	-27465840	-117111290	55694620	-191879410	-29754660
1.4420 1.7289 1.0524 1.1472 1.6999 1.7726															-38147000	-50354040	-141143900	59127850	-199508810	-40817290
															-46920810	-30136130	-162506220	43487580	-182724130	-41961700
															-72097830	-7629400	-153350940	60272260	-196838520	-17929090
val(:,:,14) =															-93841620	-28991720	-148391830	67520190	-194168230	-11444100
															-91552800	-19836440	-149536240	43869050	-185394420	-19836440
1.0e+07 *															-112915120	-37384060	-152206530	41961700	-192260880	-11825570
															-123977750	-16784680	-152206530	36621120	-191497940	13351450
1.7551 1.3247 2.9725 4.9408 4.2297 6.9037															-136566260	5340580	-152206530	36621120	-199508810	3051760
0.8619 1.4718 1.2286 0.9189 1.4071 0.9587															-150680650	381470	-186157360	46157870	-201034690	7247930
1.0004 1.6028 0.9106 1.3845 2.5289 1.8719															-157165640	12207040	-180435310	38147000	-189590590	5340580
1.3299 1.4241 1.3315 1.2421 1.7770 1.9458															-156784170	9918220	-180435310	30899070	-192260880	26702900
1.7453 1.8852 1.1827 2.2090 1.8252 1.5987															-148773300	10681160	-180435310	37384060	-189972060	-6103520
2.2849 3.6925 3.0277 2.2302 3.0637 5.8526															-157547110	-2288820	-151825060	45776400	-192642350	6866460
1.1850 1.2111 1.5116 1.8090 1.1045 1.7333															-142288310	9536750	-157165640	17929090	-188827650	37765530
1.0028 0.7319 1.2871 1.6126 1.2336 1.0702															-144958600	23269670	-157165640	16403210	-174713260	44631990
1.6058 1.6955 2.1071 1.1763 1.1774 1.1401															-168991210	8010870	-157165640	16403210	-168991210	63705490
1.5886 0.9565 1.4027 1.4159 0.8908 1.1747															-138473610	6484990	-185012950	16403210	-178909430	62561080
1.3845 1.4466 0.6747 1.3816 1.1821 1.4167															-130844210	22888200	-164413570	17929090	-178527960	63324020
															-132370090	22888200	-164413570	5340580	-168991210	60653730
															-124359220	22888200	-164413570	0	-202942040	43869050
val(:,:,15) =															-90026920	34332300	-141143900	762940	-177383550	36239650
															-100708080	32806420	-119400110	10299690	-184631480	60653730
1.0e+07 *															-100708080	32806420	-119400110	31280540	-207901150	49209630
															-100708080	32806420	-119400110	24414080	-211715850	49209630
1.8440 1.6802 1.6205 5.5745 3.0133 4.2180															-86593690	31662010	-136184790	28228780	-199890280	49209630
2.0957 1.6284 1.6450 1.4015 1.2293 1.8533															-94223090	27847310	-117492760	45776400	-208282620	41580230
2.4049 2.6070 4.5926 2.8439 5.5118 4.9408															-94223090	1144410	-117492760	20599380	-197982930	51879920
2.2959 5.3591 1.3906 1.2984 1.5000 4.9442															-94223090	21743790	-117492760	16403210	-185012950	51879920
1.2799 1.7347 1.3062 1.4845 4.7679 1.1618															-94604560	18310560	-120544520	13732920	-207901150	51879920
1.7928 2.2336 2.1680 2.2204 3.3791 4.4921															-87356630	16403210	-109481890	9536750	-227737590	17929090
1.1066 0.8525 1.9707 0.8105 1.0973 0.4900															-87356630	18692030	-109481890	-4959110	-220489660	22888200
1.3266 1.1514 0.5451 1.2448 2.8052 2.1820															-87356630	762940	-109481890	8773810	-225067300	22888200
2.3059 2.4195 3.9571 1.3145 1.1761 1.9207															-60653730	9155280	-124740690	8773810	-218200840	22888200
1.0768 1.3156 0.8427 1.2770 1.1074 0.9177															-69046070	-12969980	-105667190	24795550	-224685830	-18692030
2.3942 1.6032 0.4202 1.9314 0.6046 1.6252															-69046070	-12969980	-105667190	28228780	-228119060	-27465840
															-69046070	-12969980	-105667190	38528470	-209045560	-27465840
															-84304870	14114390	-115966880	40054350	-232315230	-27465840
val(:,:,16) =															-65612840	10681160	-116729820	43869050	-220489660	7247930
															-79727230	13732920	-112533650	49591100	-213241730	-2288820
1.0e+07 *															-72097830	4959110	-126266570	33187890	-236511400	-13732920
															-55313150	16784680	-105285720	65994310	-229263470	-5722050
1.9748 1.5910 4.2093 7.1273 5.7034 9.1889															-54550210	18310560	-90789860	69427540	-229263470	-26702900
0.8154 1.0833 1.3149 1.1743 1.2400 1.2015															-54550210	26702900	-104141310	69046070	-215149080	1525880
1.0902 1.9667 1.1207 1.6761 2.8034 1.9613															-54550210	36621120	-107956010	65994310	-223159950	-5722050
1.3275 1.7118 1.3422 1.4001 1.6452 2.0460															-68664600	28610250	-96130440	61798140	-218582310	1907350
1.7465 1.6735 1.1479 2.3016 1.9054 1.4978															-73623710	9536750	-101089550	91934270	-209808500	-762940
2.5655 4.4944 3.6013 3.6536 3.9619 7.1492															-92697210	30899070	-97274850	110244830	-193786760	-18692030
1.1573 1.3369 1.4991 1.8439 0.9497 1.4745															-87356630	38528470	-105667190	90026920	-195694110	10681160
0.7576 0.8477 1.4295 1.2787 1.0764 1.1458															-85830750	48065220	-104522780	119400110	-202560570	20980850
1.7454 2.1376 2.1763 1.3150 1.3927 1.7298															-99563670	43869050	-116729820	129318330	-210189970	12207040
1.6146 0.7779 1.4707 1.5193 1.0284 0.9446															-91552800	44631990	-114822470	136184790	-189972060	35858180
1.5365 1.8294 0.5394 1.2404 0.9864 1.4028															-103759840	34713770	-96130440	133514500	-189590590	0
															-101471020	62179610	-115203940	130844210	-173568850	15258800
															-89263980	54931680	-129318330	143432720	-171661500	40054350
val(:,:,17) =															-99563670	56457560	-129318330	140762430	-165176510	29373190
															-123596280	51498450	-129318330	148391830	-172042970	8392340
1.0e+07 *															-146865950	61035200	-113678060	151443590	-181198250	29754660
															-131225680	36621120	-144195660	148010360	-169754150	42724640
1.8898 1.9748 2.3609 5.6925 3.3647 4.6925															-131225680	49209630	-144195660	168228270	-177765020	17547620
1.0581 1.1241 1.0407 1.3477 1.4873 1.1342															-131225680	53024330	-144195660	140380960	-166702390	8392340
1.2366 1.8725 1.1796 1.4096 2.1839 1.9896															-135040380	74768120	-121688930	149917710	-196075580	-4959110
1.3614 2.0471 1.1439 1.1536 1.4666 2.0501															-122833340	60272260	-132370090	157928580	-207901150	0
2.0231 1.9195 1.4058 1.7548 1.9457 2.0442															-110626300	80108700	-147628890	167465330	-196075580	-15640270
2.0076 2.8623 2.2919 2.7516 3.6949 5.1986															-94986030	41961700	-134277440	161743280	-207519680	-18692030
1.7962 1.1374 1.2955 1.6562 1.3682 1.3409															-117874230	54550210	-125122160	183868540	-210952910	-3051760
0.8878 1.1321 1.7760 1.5009 1.3348 1.2573															-88882510	39672880	-114441000	165176510	-185012950	4959110
1.6522 1.5800 2.5309 1.3999 1.7561 2.2200															-107193070	45394930	-114441000	150299180	-223159950	9918220
1.2458 1.7439 1.3851 1.3605 1.2004 1.0080															-114441000	64849900	-114441000	135040380	-213241730	-762940
1.2420 1.7675 0.7462 1.0609 1.2211 1.1612															-105667190	48446690	-109863360	142288310	-214767610	-23269670
															-67520190	34713770	-87356630	134658910	-201797630	-31280540
															-90026920	22506730	-113296590	129699800	-203704980	-4577640
val(:,:,18) =															-63324020	26702900	-112533650	129699800	-208282620	-32424950
															-62942550	56076090	-127792450	129699800	-221252600	-19454970
1.0e+07 *															-59127850	27084370	-114059530	139236550	-211334380	-15258800
															-79727230	26321430	-129699800	133895970	-219726720	-25558490
2.3924 2.3187 3.6876 8.3656 4.8547 7.1571															-57601970	12969980	-128555390	145721540	-220871130	-25177020
1.0963 1.4337 1.7878 1.8686 1.5421 2.8172															-75912530	34713770	-111770710	132370090	-228882000	-11825570
1.2035 1.6752 1.3667 2.8492 3.3750 3.0396															-90408390	25177020	-111389240	131607150	-231552290	-9536750
1.5348 1.3605 1.1614 0.5970 1.6870 3.1349															-77438410	17547620	-100326610	136566260	-226211710	-20980850
1.2163 1.4585 2.1932 1.8140 3.0385 3.2483															-59509320	-5722050	-99945140	163650630	-219726720	-2670290
2.3325 3.8085 3.7753 2.0946 3.4816 3.6836															-38909940	-2670290	-97274850	131988620	-212478790	-4577640
0.8942 2.2598 1.1798 2.0026 1.5362 1.5057															-55694620	-3814700	-104141310	132751560	-197601460	7247930
1.0429 0.7665 1.3683 0.9355 1.3245 1.2700															-76675470	11825570	-112915120	108718950	-188827650	2670290
2.1642 1.4146 2.3499 1.3920 1.6387 1.4453															-85830750	2288820	-112152180	97656320	-213241730	4196170
0.7881 1.3563 1.4317 1.1202 1.1219 1.3535															-103378370	6103520	-123596280	104522780	-205230860	-6866460
1.7388 1.4441 0.7472 1.0172 1.2515 2.0285															-79345760	4196170	-124740690	130081270	-186920300	-10299690
															-102233960	9536750	-127410980	118637170	-180435310	-4577640
															-78582820	1907350	-119400110	131225680	-188446180	-4577640
val(:,:,19) =															-74386650	1907350	-111007770	122070400	-210189970	-4577640
															-77056940	19073500	-87356630	109100420	-201797630	-1907350
1.0e+07 *															-88501040	33187890	-105285720	111770710	-201797630	-4577640
															-77819880	15640270	-104904250	111770710	-201797630	-4577640
2.1559 2.5107 3.4506 6.3065 5.1742 6.0175															-81634580	14877330	-101471020	111770710	-175857670	-4577640
1.3857 1.5161 1.4552 1.7570 2.3072 1.6957															-110244830	32806420	-97656320	103378370	-183868540	5722050
1.6696 2.3026 1.3052 1.5122 2.0587 1.7525															-113678060	31280540	-95367500	110626300	-174331790	-3814700
1.7923 1.5801 1.3518 1.0058 1.8276 2.9859															-119400110	11444100	-83160460	78201350	-171661500	-3814700
2.2841 1.8749 1.6168 2.2824 1.8178 2.8980															-111389240	20217910	-99182200	82016050	-171280030	-3814700
2.4486 3.7166 2.8389 3.4787 4.3550 6.7114															-89645450	7247930	-104141310	81634580	-162887690	11062630
1.8755 1.4176 1.8151 1.4656 1.8089 1.7071															-116348350	7247930	-97656320	84304870	-159454460	-6103520
1.1472 1.3129 1.8111 1.5909 0.9305 1.5695															-118255700	7247930	-127410980	66375780	-161361810	-6103520
1.4980 1.9943 2.9579 1.7230 2.1513 2.6561															-108337480	17929090	-105667190	82397520	-191879410	-6103520
1.1788 1.0445 1.3986 1.5621 1.3358 1.1988															-126648040	1144410	-95748970	80871640	-183487070	-26321430
1.3529 1.7993 0.5484 1.1883 0.8290 1.5640															-123596280	14495860	-88501040	85830750	-208664090	-35476710
															-143432720	10299690	-108718950	56457560	-200271750	-35476710
															-134277440	-4577640	-128173920	39672880	-207138210	-35476710
val(:,:,20) =															-115585410	-20217910	-127792450	51879920	-203704980	-53787270
															-115585410	-20217910	-131988620	78964290	-222778480	-62179610
1.0e+07 *															-115585410	-28610250	-121688930	78964290	-202560570	-48065220
															-132370090	-1907350	-144195660	78964290	-184250010	-44250520
1.8133 2.2987 3.3732 7.6841 6.2357 9.4459															-127410980	-14877330	-136947730	60653730	-214386140	-37765530
3.3484 1.2205 4.1358 3.9440 2.6798 4.5412															-127410980	-16021740	-138473610	52261390	-223922890	-53787270
1.2710 1.9393 2.5496 4.2341 5.6775 4.0054															-127410980	-23651140	-138855080	62561080	-199890280	-55313150
2.3820 2.9779 1.6087 1.3968 2.3883 3.5970															-114059530	-50735510	-147628890	77438410	-199127340	-67901660
1.9956 1.7239 2.1225 2.8319 3.0700 2.4964															-114059530	-45776400	-156402700	80490170	-200653220	-48446690
2.4412 4.0769 4.6234 3.2638 3.2674 4.4346															-114822470	-45776400	-156402700	78201350	-223541420	-37765530
1.4309 3.1400 1.4441 1.9745 2.0614 1.8192															-110626300	-45776400	-156402700	66757250	-218582310	-61035200
0.8592 1.1615 1.4137 1.3424 1.3891 1.3748															-117874230	-41580230	-125122160	84304870	-188446180	-56076090
2.5980 2.1465 3.1962 1.8074 2.1014 2.9739															-130462740	-48828160	-107193070	76675470	-200271750	-75149590
5.0786 3.4618 3.8903 2.2917 2.0794 2.8818															-122070400	-51116980	-91171330	69809010	-181198250	-57220500
2.5416 2.6461 2.5624 2.8960 2.4544 4.5574															-104904250	-43869050	-115585410	74005180	-169372680	-42724640
															-109481890	-47683750	-115203940	74386650	-190353530	-47683750
															-85067810	-38909940	-96511910	78964290	-168609740	-44631990
val(:,:,21) =															-128173920	-38909940	-85449280	94604560	-191497940	-14495860
															-122451870	-38909940	-119400110	85830750	-188064710	-10681160
1.0e+07 *															-112915120	-43869050	-91171330	94604560	-182342660	-1144410
															-112915120	-33187890	-98419260	92315740	-179290900	-19836440
3.1578 2.4098 3.3081 4.8260 3.6127 4.3089															-130081270	-37002590	-131988620	80108700	-159835930	-19836440
1.1158 1.3222 1.4780 1.2237 1.5309 3.1889															-154113880	-38528470	-110244830	80490170	-145721540	-23269670
2.2185 2.0233 2.2860 2.1448 2.5884 2.5733															-152206530	-51879920	-77056940	57601970	-142669780	-25177020
2.3229 2.0972 1.8352 1.2132 1.7105 2.3996															-136947730	-62561080	-77056940	61798140	-161743280	-2288820
1.3168 2.1198 1.5744 1.7202 1.7554 2.8305															-138092140	-62561080	-82397520	56076090	-159835930	-381470
2.8569 3.9790 2.6558 3.3206 6.0933 4.9745															-129699800	-62561080	-60272260	75149590	-161361810	-4196170
1.2549 2.2594 1.0969 1.8257 1.8151 1.6221															-148010360	-64468430	-51498450	81634580	-122833340	5340580
0.8335 1.5002 1.6719 0.8348 0.8453 1.2641															-138473610	-43106110	-82016050	85449280	-133514500	8773810
2.2881 1.7219 1.5532 2.0206 1.2331 1.5818															-123214810	-43106110	-78582820	72860770	-147628890	19454970
1.0469 1.5390 0.8554 1.5824 1.3361 0.7964															-113296590	-43106110	-58746380	46157870	-154876820	25939960
2.0504 1.9669 0.9838 1.0840 0.9661 1.9721															-127410980	-64468430	-46920810	31662010	-144195660	18692030
															-141525370	-75149590	-69427540	47302280	-144195660	-4196170
															-146484480	-67138720	-67138720	40435820	-135803320	-12588510
val(:,:,22) =															-146103010	-84686340	-48828160	38147000	-131607150	-12588510
															-129699800	-76675470	-46157870	18692030	-149536240	-12588510
1.0e+08 *															-136184790	-88882510	-63705490	33569360	-154495350	-43106110
															-126266570	-94223090	-45776400	13351450	-151062120	-28610250
0.1684 0.2870 0.4413 1.0391 0.8588 1.1578															-91171330	-120544520	-43869050	5722050	-134277440	-11062630
0.1065 0.1230 0.1730 0.1991 0.1985 0.2457															-79727230	-119018640	-48065220	3433230	-156784170	-25177020
0.1384 0.2255 0.1244 0.2435 0.4159 0.3857															-96130440	-126266570	-19454970	13351450	-169754150	-37765530
0.2542 0.1526 0.1831 0.1033 0.2381 0.3787															-95748970	-120163050	-19454970	30899070	-170517090	-37002590
0.1902 0.2159 0.2860 0.3721 0.3334 0.3159															-69809010	-118255700	-19454970	9155280	-153732410	-37002590
0.2826 0.5263 0.5118 0.4938 0.5179 0.7229															-56457560	-114822470	-48065220	8010870	-151443590	-37002590
0.1794 0.1429 0.1887 0.1719 0.2292 0.1968															-65612840	-118637170	-60272260	11825570	-148391830	-16021740
0.1104 0.0980 0.1993 0.2061 0.1169 0.1585															-117874230	-118637170	-60272260	-2288820	-160217400	-38528470
0.2248 0.1856 0.2620 0.1479 0.2203 0.2690															-92315740	-118637170	-60272260	2288820	-159072990	-38528470
0.1198 0.1063 0.1433 0.1697 0.1726 0.1363															-67138720	-123977750	-59509320	-2288820	-154876820	-38528470
0.1663 0.2165 0.0947 0.2303 0.1246 0.1364															-80490170	-136947730	-64468430	19073500	-151062120	-37384060
															-88119570	-127792450	-57983440	6866460	-155258290	-22888200
															-99563670	-122070400	-62942550	35858180	-149917710	-22888200
val(:,:,23) =															-70571950	-147247420	-54931680	32043480	-166320920	-22888200
															-58364910	-164032100	-48065220	12588510	-162887690	-9155280
1.0e+07 *															-56457560	-151825060	-48065220	25177020	-145721540	-12207040
															-65231370	-163269160	-48065220	38147000	-137710670	-12207040
1.9729 2.1333 2.5252 5.1463 3.4036 4.9424															-65994310	-186538830	-72479300	50354040	-154113880	-12207040
1.0319 1.4405 1.1172 1.3000 1.6308 1.2156															-100326610	-167465330	-85830750	46920810	-150299180	-7629400
1.2878 1.2048 0.9861 0.8073 1.8378 1.6315															-57220500	-132370090	-85830750	55694620	-141906840	-762940
0.9549 0.9868 1.0647 1.0275 1.6978 1.2967															-85067810	-149536240	-85830750	46920810	-133133030	-12969980
1.4876 1.2720 1.5865 1.7638 1.6202 1.8443															-85067810	-152206530	-93078680	41961700	-132370090	-12207040
1.6019 4.2198 2.7230 3.0627 3.8448 4.1835															-118255700	-139236550	-91171330	45776400	-122070400	-1525880
1.1257 1.3369 0.8863 1.4145 1.0307 1.4090															-100708080	-139236550	-93460150	59890790	-133895970	-762940
0.8192 0.8506 1.0184 1.0265 1.0257 0.9523															-119018640	-139236550	-102615430	57220500	-133133030	-4959110
1.2363 1.4676 1.0545 0.9757 1.1515 1.0358															-116348350	-104141310	-120163050	58364910	-102615430	15258800
1.0619 0.9480 1.1535 1.1387 1.0626 1.0679															-79345760	-111389240	-118255700	66757250	-117111290	11062630
1.0164 1.3170 0.6809 0.9268 1.1547 1.3330															-112152180	-103759840	-112152180	54931680	-122833340	-9155280
															-110626300	-96893380	-100326610	68283130	-128936860	-9155280
															-88501040	-90789860	-88119570	49209630	-131225680	-9155280
val(:,:,24) =															-101471020	-100708080	-99182200	46920810	-116729820	-2670290
															-119781580	-98800730	-105667190	18692030	-118637170	7247930
1.0e+08 *															-120925990	-110626300	-99182200	-6866460	-109100420	7247930
															-128555390	-94223090	-82397520	2288820	-93841620	7247930
0.1957 0.2992 0.3520 0.8217 0.7167 1.0105															-115966880	-79727230	-72860770	-7629400	-138473610	-7629400
0.1131 0.1453 0.1203 0.1590 0.2048 0.1785															-115966880	-89263980	-76294000	-28228780	-132751560	-14114390
0.1650 0.1887 0.1187 0.1623 0.3566 0.2922															-115966880	-90026920	-83923400	-25177020	-130844210	-28991720
0.1898 0.1514 0.1454 0.0932 0.2338 0.3179															-135803320	-75149590	-75531060	-45394930	-129318330	-19836440
0.1937 0.1744 0.2085 0.2889 0.2470 0.2451															-121688930	-82397520	-73623710	-45013460	-133133030	-16784680
0.2633 0.5181 0.4406 0.4619 0.5195 0.6520															-104904250	-82397520	-70190480	-62561080	-141143900	-19454970
0.2131 0.1527 0.1531 0.1188 0.1926 0.1748															-94223090	-82397520	-76675470	-72860770	-139236550	-11062630
0.0934 0.1179 0.1692 0.1246 0.1016 0.1266															-98419260	-69809010	-68664600	-62942550	-128173920	6103520
0.1939 0.2012 0.2006 0.1327 0.1629 0.2372															-82778990	-74005180	-60272260	-69809010	-149536240	-29373190
0.1049 0.1009 0.1450 0.1815 0.1921 0.1695															-78582820	-85449280	-69046070	-88882510	-144958600	-31280540
0.1433 0.1668 0.0830 0.1802 0.0886 0.1540															-83541930	-94223090	-64849900	-96130440	-139999490	-17547620
															-81253110	-83923400	-41198760	-128936860	-146484480	-34713770
															-88119570	-89263980	-64468430	-128936860	-156021230	-39291410
val(:,:,25) =															-69809010	-89263980	-99945140	-125503630	-155639760	-43106110
															-78201350	-89263980	-69046070	-144577130	-149536240	-43106110
1.0e+07 *															-97656320	-68664600	-78582820	-150299180	-134277440	-43106110
															-63324020	-65994310	-78582820	-123977750	-154113880	-55313150
1.7156 2.5322 2.8456 8.1586 5.8544 8.7224															-78201350	-88501040	-94986030	-93841620	-168228270	-36621120
1.1846 1.7650 1.3219 1.9524 2.3806 2.2261															-88501040	-65994310	-70571950	-112915120	-170898560	-71334890
1.5137 1.9611 1.2148 2.1303 3.2005 3.2796															-86593690	-53787270	-76294000	-105667190	-149536240	-67901660
2.0345 1.8931 1.4215 0.9529 1.9284 3.3553															-73242240	-83541930	-92697210	-112533650	-158691520	-81253110
2.2641 2.3686 1.3508 2.8909 2.0131 2.4706															-80108700	-74768120	-103378370	-90408390	-177383550	-62942550
2.8003 3.7445 3.7446 3.4976 4.0938 4.8184															-64468430	-83923400	-79727230	-99945140	-162506220	-75149590
2.4113 1.8454 1.7374 0.9798 1.7055 1.9325															-47683750	-69427540	-94604560	-109100420	-161743280	-86212220
1.1499 0.9331 2.2475 1.5768 0.7957 1.1850															-39291410	-85449280	-106048660	-99563670	-159072990	-87356630
1.5865 1.8104 2.1068 1.7633 1.7041 2.0968															-65231370	-62561080	-97274850	-105285720	-154876820	-65231370
1.2909 1.0125 1.6064 1.6100 1.6401 1.6351															-81253110	-71334890	-73623710	-77438410	-137329200	-66375780
1.5291 1.7103 0.8437 1.7038 0.9902 1.6982															-95748970	-65612840	-82016050	-80871640	-122070400	-54550210
															-120925990	-61035200	-85830750	-91171330	-117492760	-52642860
															-109863360	-67138720	-94986030	-102615430	-125503630	-47302280
val(:,:,26) =															-124740690	-79727230	-96511910	-90026920	-145721540	-30136130
															-121307460	-68664600	-90789860	-76675470	-159072990	-16021740
1.0e+07 *															-128173920	-75149590	-82016050	-87356630	-162887690	-13351450
															-126266570	-73623710	-87356630	-63705490	-170135620	-46157870
2.5524 3.5854 3.9588 7.9483 6.7168 9.8049															-158691520	-67138720	-70190480	-73242240	-133133030	-26702900
1.1306 2.0903 1.3609 1.5445 2.4599 2.0015															-147628890	-56457560	-51116980	-43106110	-134658910	-17166150
2.2642 1.8130 1.7769 1.5692 2.8093 2.2652															-157165640	-60272260	-61416670	-82397520	-129699800	5722050
1.5475 1.6487 1.4221 1.1793 2.6404 3.0766															-170135620	-30136130	-62179610	-85067810	-123977750	6866460
2.8604 1.5315 2.4151 2.8633 2.0278 2.0722															-181579720	-31280540	-49209630	-84304870	-133514500	6866460
2.8374 5.8310 4.4617 4.6814 5.7187 7.2206															-214386140	-57983440	-48828160	-80490170	-149154770	6866460
1.6756 1.7891 1.1581 1.3040 1.9295 2.0112															-226974650	-37384060	-42343170	-69809010	-158691520	11825570
0.9976 1.1921 1.9617 1.0101 0.9844 1.2722															-214767610	-37384060	-65231370	-77056940	-141525370	-19073500
1.7310 2.2093 1.8772 1.3813 1.9040 2.1514															-205230860	-37384060	-90026920	-77056940	-157165640	-19073500
1.1202 1.3477 1.6960 1.8484 1.5340 1.7970															-205612330	-59509320	-69809010	-77056940	-166320920	-19073500
1.5606 1.7631 0.8374 1.2993 1.0391 2.4479															-209045560	-56839030	-76294000	-99182200	-151062120	-1525880
															-217437900	-56839030	-72097830	-112915120	-156021230	-15640270
															-234985520	-56839030	-67138720	-104141310	-180053840	-37384060
val(:,:,27) =															-213623200	-96511910	-62179610	-99563670	-164032100	-51879920
															-186538830	-85449280	-62179610	-105285720	-167465330	-44631990
1.0e+07 *															-200271750	-85449280	-53405800	-119018640	-169372680	-42343170
															-181198250	-85449280	-56457560	-90026920	-178527960	-15258800
1.1709 1.7987 2.0483 5.3653 4.7026 5.7132															-155258290	-106430130	-73242240	-112533650	-181579720	-40054350
0.8310 0.9714 0.7971 0.8483 1.2029 0.9437															-162124750	-96130440	-87356630	-124740690	-178527960	-34713770
0.8680 0.8864 1.4027 0.8688 1.4354 1.5930															-152588000	-89645450	-70953420	-123596280	-175476200	-41198760
1.1297 0.9464 0.9198 0.9176 0.8975 1.3523															-125122160	-83923400	-58746380	-102233960	-190353530	-42724640
1.8375 1.7745 0.9293 0.8881 1.4478 1.7009															-153732410	-96130440	-79345760	-98419260	-176239140	-32806420
1.3785 1.9014 1.4997 2.5739 4.6266 3.7069															-150680650	-100326610	-74768120	-111007770	-194549700	-34713770
1.0483 0.8982 1.1018 1.4739 0.9126 1.0535															-130462740	-108337480	-67138720	-82016050	-190353530	-52261390
0.8955 0.6596 1.1227 0.7988 0.6479 1.2190															-99563670	-82016050	-88501040	-84686340	-222015540	-58364910
0.8159 0.9448 0.8751 1.1594 1.6356 1.4072															-120925990	-90789860	-86212220	-107574540	-183105600	-56457560
0.7420 1.1672 0.9785 0.7385 1.1576 0.6328															-84686340	-88501040	-76294000	-95748970	-188446180	-49209630
1.0625 0.9639 0.5303 1.1356 0.5663 0.7095															-89645450	-103759840	-76294000	-104522780	-182724130	-44250520
															-81634580	-99563670	-76294000	-99945140	-167846800	-52261390
															-79345760	-104141310	-107193070	-80108700	-182342660	-40435820
val(:,:,28) =															-67520190	-109481890	-97274850	-79345760	-163269160	-26321430
															-66375780	-104141310	-109100420	-85067810	-154495350	-39291410
1.0e+07 *															-82778990	-88501040	-116348350	-80108700	-159072990	-33950830
															-85449280	-94986030	-86593690	-75912530	-164413570	-12588510
3.2451 2.2548 2.8444 4.0940 2.2200 5.0693															-79727230	-106811600	-112533650	-63324020	-163650630	-7629400
0.7369 0.7927 1.2277 1.2349 1.0968 1.2681															-82397520	-102615430	-107193070	-51498450	-164795040	-21743790
1.5369 1.3308 1.8918 1.5770 1.5049 1.8067															-80490170	-92697210	-93078680	-77819880	-164413570	5340580
2.2569 1.8327 1.6136 0.7000 1.1274 1.8814															-74768120	-85067810	-91934270	-59890790	-170517090	-16403210
1.5027 0.7450 1.0590 1.0892 1.9480 1.8221															-90789860	-88119570	-111770710	-72097830	-179672370	-23651140
2.4925 3.1199 2.1096 2.3815 6.0755 4.0802															-101089550	-65612840	-91171330	-57983440	-152206530	-17166150
0.7208 1.0540 1.1401 1.7270 1.0276 1.4024															-106811600	-44631990	-57601970	-60272260	-162124750	-11825570
0.7547 1.4211 1.3033 1.2482 0.5719 1.0536															-101852490	-69427540	-57220500	-56839030	-154876820	-22125260
1.5193 1.4466 1.3569 1.6448 1.3205 1.8167															-91934270	-60272260	-48065220	-56076090	-149154770	-4577640
1.0238 1.2923 0.9357 1.0391 1.0254 0.7530															-106048660	-55694620	-45394930	-61798140	-142669780	-8010870
1.4376 0.7453 0.6856 1.2776 0.8809 1.7283															-106430130	-79727230	-51498450	-64849900	-140380960	-25177020
															-109100420	-67138720	-36621120	-45013460	-151825060	-31662010
															-93841620	-46157870	-41198760	-64849900	-162887690	-20599380
val(:,:,29) =															-112152180	-36239650	-37384060	-57220500	-163269160	-16784680
															-122070400	-33569360	-28991720	-64086960	-143814190	-22125260
1.0e+07 *															-115966880	-48446690	-51116980	-67138720	-166702390	-18692030
															-106811600	-33569360	-45776400	-65231370	-159454460	-28228780
1.8866 2.8644 2.7764 7.5627 6.5107 7.8535															-99182200	-40817290	-49972570	-71334890	-165176510	-23269670
1.4898 1.2375 1.5802 1.1376 2.1888 1.5236															-97656320	-60653730	-50354040	-80490170	-157928580	-8773810
2.3872 1.4884 1.7060 1.1235 2.4637 2.6402															-100708080	-63324020	-66375780	-69427540	-153350940	-27847310
2.0764 1.4124 1.0345 1.1356 2.1960 1.7591															-79345760	-83923400	-38528470	-88119570	-141906840	-20599380
1.9295 1.4027 1.4687 2.2829 1.6325 1.6865															-84686340	-86593690	-32424950	-84686340	-163269160	-13732920
1.7580 5.0826 4.2067 3.4083 5.7459 6.7165															-68283130	-81253110	-33569360	-83541930	-176239140	-17166150
1.3204 1.3508 1.3238 1.9034 1.0844 1.2979															-99182200	-96893380	-61035200	-107956010	-165939450	-34332300
0.9402 1.0921 1.6538 1.4486 1.4420 1.0620															-91934270	-119400110	-50354040	-107956010	-159835930	-71334890
1.8422 1.9433 1.2910 1.0496 1.3845 1.2378															-86975160	-133133030	-50354040	-117492760	-147247420	-59127850
1.1925 1.2737 1.1770 1.0565 1.5892 1.5863															-91171330	-118255700	-50354040	-117492760	-160980340	-56076090
1.5064 1.2526 0.9487 1.4791 0.9449 2.6687															-99945140	-124359220	-61035200	-117492760	-166320920	-67138720
															-99182200	-120544520	-71716360	-95748970	-159835930	-69809010
															-72479300	-114441000	-71716360	-91171330	-138855080	-70190480
val(:,:,30) =															-71716360	-127029510	-71716360	-106430130	-170135620	-70190480
															-88501040	-127792450	-88501040	-87738100	-170135620	-70190480
1.0e+07 *															-61416670	-150299180	-80871640	-98800730	-149917710	-65994310
															-77819880	-138473610	-83160460	-88119570	-140380960	-75912530
2.2340 2.1667 1.8946 2.8879 2.8141 4.3545															-71716360	-150680650	-97274850	-73623710	-149917710	-54931680
0.6592 1.0462 0.9325 0.9499 1.2483 0.8176															-95367500	-150680650	-102996900	-56457560	-120925990	-43869050
1.0438 0.9617 0.7865 0.6330 1.0455 1.2596															-95748970	-116729820	-100708080	-74386650	-118637170	-63324020
0.7718 0.7521 0.8779 0.7817 1.1670 0.9957															-90408390	-127792450	-104522780	-79727230	-118637170	-50354040
0.9754 1.3180 1.2820 1.3704 1.1220 1.5036															-110626300	-133514500	-85830750	-66375780	-118637170	-44631990
1.4688 3.1720 1.8337 2.1269 4.1488 3.5304															-106430130	-128555390	-112533650	-68664600	-132751560	-50354040
0.8808 0.8768 0.6975 1.3589 0.6437 0.8387															-124740690	-147628890	-114822470	-32424950	-122833340	-40435820
0.4858 0.8261 0.7813 0.9655 0.9898 0.7058															-124740690	-146103010	-122070400	-63705490	-103759840	-38147000
1.4755 1.0116 0.8171 0.7212 0.8802 0.7720															-124740690	-150680650	-133133030	-80108700	-102233960	-29754660
0.7065 0.9251 0.9825 0.6277 0.9270 1.0393															-125503630	-149536240	-121307460	-75149590	-107193070	-33569360
0.6939 1.0763 0.6520 0.9575 0.9893 1.2522															-129318330	-160980340	-116729820	-49972570	-104141310	-19073500
															-126266570	-172042970	-104522780	-28228780	-94986030	-53405800
															-129318330	-154495350	-79727230	-16784680	-80871640	-44631990
val(:,:,31) =															-138855080	-119018640	-83923400	-30899070	-80871640	-40054350
															-146484480	-125503630	-87738100	-13351450	-83541930	-43106110
1.0e+07 *															-143051250	-157547110	-87738100	-28228780	-72097830	-36239650
															-188827650	-133133030	-87738100	-11062630	-75531060	-51116980
1.9915 2.6609 2.5932 7.1796 6.4086 8.3201															-190353530	-122833340	-87738100	-25558490	-66375780	-39291410
1.3834 1.3396 1.4679 0.9067 2.2387 1.6119															-181198250	-133133030	-93841620	-32424950	-75531060	-24032610
2.1554 1.5746 1.5639 1.1637 2.4423 2.2933															-190735000	-135040380	-98037790	-32424950	-83160460	-36239650
2.1798 1.5173 1.1817 1.1637 2.1477 1.6031															-205230860	-123596280	-67138720	-48065220	-80108700	-57983440
1.9322 1.3601 1.4691 2.0585 1.5051 1.7196															-201797630	-111007770	-72860770	-45394930	-88119570	-72097830
1.8658 4.7618 3.9006 3.0126 5.5583 6.9054															-172424440	-116348350	-94223090	-61416670	-91552800	-63324020
1.6090 1.5422 1.2399 1.6579 1.1654 1.4233															-172042970	-131607150	-84304870	-74386650	-65994310	-45394930
1.0946 1.2172 1.6220 1.5676 1.3445 0.9504															-188827650	-132751560	-62561080	-78964290	-81634580	-77056940
1.9165 1.9396 1.3988 1.1323 1.4726 1.3190															-197219990	-152588000	-52261390	-69809010	-99945140	-56457560
1.2841 1.2576 1.4270 1.0176 1.6914 1.6075															-195312640	-166320920	-68664600	-72479300	-122070400	-67138720
1.5511 1.1571 0.7833 1.6318 1.0281 2.5362															-171280030	-152969470	-93078680	-85830750	-119400110	-78201350
															-176239140	-159072990	-84686340	-91171330	-123596280	-92697210
															-178909430	-160980340	-68664600	-81634580	-123977750	-97274850
val(:,:,32) =															-167083860	-154495350	-54168740	-93078680	-102996900	-87738100
															-166702390	-148773300	-58746380	-118637170	-90408390	-98800730
1.0e+07 *															-167083860	-122451870	-80871640	-118637170	-104522780	-80490170
															-146865950	-96893380	-81253110	-118637170	-102615430	-74005180
1.6738 1.8061 1.8407 6.5459 4.9320 4.7213															-164032100	-133133030	-75149590	-113678060	-127792450	-85449280
0.9546 1.1155 0.9026 1.2596 1.9202 1.2217															-164032100	-134277440	-100326610	-96130440	-119400110	-87738100
1.1401 1.3844 1.6143 1.0438 1.4387 1.6102															-164032100	-133895970	-119018640	-92697210	-99563670	-115966880
1.6659 1.4735 0.9980 1.0856 0.8529 1.6336															-145721540	-140380960	-108718950	-82778990	-113296590	-118255700
1.7341 1.6819 1.4625 1.5974 1.6113 1.2088															-146484480	-135803320	-92315740	-99182200	-85830750	-129318330
2.1130 2.4663 2.7594 1.9280 4.0787 3.6733															-129318330	-128936860	-112533650	-96893380	-94986030	-103378370
1.1570 1.1276 1.4111 0.6999 0.9121 1.0767															-115585410	-144577130	-95748970	-106811600	-103378370	-91552800
1.1591 0.8857 1.5185 1.2397 0.9193 0.8979															-120925990	-146103010	-102233960	-94223090	-93841620	-86975160
1.0111 1.6153 1.1301 1.2440 1.0768 1.1616															-155639760	-141143900	-130844210	-88119570	-96893380	-97656320
0.9949 0.9916 0.9525 1.1058 1.3725 0.7304															-150680650	-142288310	-134277440	-87356630	-96893380	-82016050
1.3595 1.2038 0.6945 1.5547 0.7919 1.2861															-154495350	-144195660	-130462740	-93460150	-96893380	-76675470
															-156784170	-122070400	-115966880	-97656320	-72860770	-90408390
															-167465330	-115585410	-126648040	-84304870	-83160460	-99945140
															-179290900	-100708080	-126266570	-96893380	-87356630	-107956010
															-177765020	-123214810	-133895970	-108337480	-99563670	-88882510
															-158691520	-117111290	-130081270	-91552800	-88501040	-74386650
															-160598870	-116348350	-113296590	-71334890	-98037790	-96511910
															-196457050	-133895970	-134277440	-89263980	-56076090	-88501040
															-175857670	-121307460	-141906840	-74005180	-93460150	-92315740
															-135040380	-103378370	-114059530	-96893380	-91171330	-80490170
															-122451870	-112533650	-106811600	-103378370	-63324020	-52642860
															-158310050	-112533650	-130844210	-106048660	-80871640	-78582820
															-140762430	-112533650	-135421850	-104141310	-81253110	-80490170
															-127410980	-118255700	-123977750	-112915120	-67901660	-71716360
															-114441000	-107574540	-111389240	-119018640	-86593690	-81253110
															-120163050	-107574540	-135040380	-132370090	-89645450	-93078680
															-141906840	-107574540	-117874230	-117874230	-99563670	-93078680
															-151825060	-120544520	-114822470	-135040380	-102996900	-93078680
															-143432720	-107193070	-113296590	-149154770	-106811600	-94223090
															-117874230	-93460150	-117492760	-136566260	-82016050	-89263980
															-113296590	-114059530	-134658910	-120544520	-93078680	-101471020
															-129318330	-107574540	-117492760	-131225680	-111007770	-93841620
															-128555390	-115585410	-113296590	-113678060	-127410980	-83541930
															-120163050	-106430130	-113296590	-127029510	-134658910	-93078680
															-94986030	-103378370	-113296590	-119781580	-127792450	-122451870
															-98037790	-138092140	-114822470	-135803320	-133133030	-122833340
															-94223090	-124359220	-126266570	-157547110	-120163050	-114059530
															-102233960	-127410980	-119781580	-138092140	-131225680	-119018640
															-111007770	-133514500	-110626300	-143432720	-130844210	-105667190
															-88119570	-128173920	-117874230	-152206530	-155258290	-109863360
															-79345760	-136947730	-136184790	-122451870	-157928580	-98037790
															-88119570	-138855080	-129318330	-124359220	-157928580	-124359220
															-95748970	-134277440	-140762430	-124359220	-131988620	-125503630
															-73623710	-136566260	-158691520	-124359220	-130844210	-141143900
															-78964290	-139999490	-158310050	-149154770	-131225680	-138473610
															-59890790	-126648040	-164032100	-102615430	-131225680	-121688930
															-66757250	-146484480	-165557980	-107193070	-131225680	-121688930
															-66757250	-162124750	-172042970	-147247420	-134277440	-121688930
															-78201350	-139236550	-168609740	-122070400	-109100420	-105285720
															-93460150	-128936860	-176620610	-138092140	-104904250	-96130440
															-73623710	-121688930	-196457050	-125503630	-107193070	-107956010
															-77438410	-117111290	-193023820	-105667190	-100708080	-115203940
															-61416670	-159454460	-201797630	-124359220	-95367500	-89263980
															-79727230	-153732410	-185775890	-134658910	-106430130	-103759840
															-120925990	-136566260	-197982930	-98037790	-110626300	-91934270
															-122070400	-147247420	-181579720	-109863360	-99945140	-111389240
															-110626300	-142669780	-186157360	-119018640	-91171330	-109100420
															-68664600	-148773300	-207901150	-104522780	-96130440	-82016050
															-106811600	-148773300	-180053840	-82016050	-93078680	-86975160
															-89645450	-121688930	-168228270	-99563670	-79727230	-69809010
															-114059530	-122070400	-190735000	-101089550	-80490170	-54931680
															-113296590	-119400110	-181198250	-106430130	-100708080	-65612840
															-128173920	-135040380	-173568850	-116348350	-68664600	-77819880
															-116729820	-131225680	-148391830	-111389240	-69046070	-65994310
															-119400110	-114441000	-135421850	-115585410	-79727230	-66757250
															-119400110	-120163050	-150680650	-125122160	-76675470	-59890790
															-119400110	-114441000	-144958600	-109863360	-81634580	-59890790
															-127410980	-107574540	-122070400	-97274850	-96893380	-59890790
															-128555390	-112152180	-124740690	-110626300	-86975160	-80108700
															-157547110	-143814190	-124740690	-117874230	-88882510	-90408390
															-153732410	-143051250	-124740690	-114059530	-96511910	-94604560
															-140762430	-135803320	-118637170	-102233960	-90026920	-90026920
															-141143900	-158691520	-118637170	-104141310	-102233960	-100326610
															-136947730	-166320920	-109481890	-106811600	-101852490	-84686340
															-120163050	-168991210	-88882510	-94223090	-90408390	-106048660
															-125503630	-155639760	-91934270	-97656320	-111007770	-121307460
															-139236550	-147247420	-117492760	-107193070	-105285720	-102615430
															-126266570	-158691520	-119781580	-93460150	-105285720	-106811600
															-129699800	-167846800	-114441000	-88882510	-105667190	-95367500
															-138092140	-168991210	-106811600	-83923400	-116729820	-109863360
															-121307460	-138855080	-130081270	-78582820	-111770710	-105285720
															-101089550	-145721540	-131607150	-76294000	-114822470	-109481890
															-98800730	-150680650	-126266570	-70953420	-125122160	-108718950
															-106811600	-154876820	-117874230	-80490170	-118637170	-101471020
															-104141310	-143432720	-103378370	-77819880	-109100420	-118255700
															-118255700	-146484480	-127029510	-72097830	-95367500	-113678060
															-102996900	-153350940	-138473610	-37384060	-89263980	-113678060
															-89263980	-148391830	-127792450	-49209630	-87738100	-113678060
															-108718950	-151443590	-148391830	-61035200	-90408390	-94223090
															-115585410	-134658910	-148391830	-37002590	-100326610	-93841620
															-121307460	-122833340	-148391830	-39672880	-99563670	-61798140
															-103378370	-116729820	-152206530	-39672880	-97656320	-56839030
															-127792450	-109863360	-152969470	-45776400	-97656320	-52261390
															-136566260	-116729820	-157928580	-43106110	-88119570	-82397520
															-149154770	-104141310	-169754150	-43869050	-57983440	-72097830
															-144195660	-92315740	-160598870	-45776400	-62179610	-71334890
															-147628890	-103759840	-174713260	-33950830	-83160460	-49972570
															-137329200	-120163050	-159454460	-41580230	-75912530	-46920810
															-129699800	-95367500	-176239140	-55313150	-77819880	-69046070
															-142669780	-96893380	-179672370	-58746380	-78582820	-42724640
															-128936860	-95748970	-185775890	-41580230	-61798140	-57601970
															-128936860	-99945140	-185775890	-29373190	-65994310	-85830750
															-120163050	-98419260	-185775890	-37765530	-85830750	-61798140
															-106048660	-86212220	-198364400	-55694620	-78582820	-39291410
															-119781580	-72097830	-180435310	-50354040	-85830750	-35095240
															-110244830	-50735510	-180435310	-51498450	-82778990	-60653730
															-125885100	-82397520	-180435310	-68283130	-91552800	-81634580
															-119400110	-74768120	-175094730	-106430130	-105285720	-64849900
															-139236550	-80490170	-167083860	-97274850	-107193070	-56839030
															-143051250	-96893380	-159835930	-77438410	-96893380	-74386650
															-127029510	-77819880	-170898560	-88119570	-89645450	-67520190
															-120544520	-57601970	-178146490	-90026920	-101852490	-80108700
															-78964290	-67901660	-156784170	-103759840	-108718950	-64849900
															-110626300	-63705490	-154876820	-116348350	-109481890	-59890790
															-106430130	-77438410	-159835930	-111007770	-117874230	-65612840
															-107193070	-78201350	-153732410	-119400110	-106430130	-93078680
															-111389240	-98419260	-149917710	-128555390	-111389240	-72479300
															-75531060	-98419260	-164032100	-139999490	-99945140	-65231370
															-115203940	-98419260	-183487070	-136566260	-109863360	-78964290
															-111389240	-64849900	-159454460	-175094730	-119018640	-78964290
															-105667190	-73242240	-172424440	-168228270	-138092140	-109100420
															-105667190	-73242240	-176239140	-145340070	-152206530	-91552800
															-105667190	-73242240	-172042970	-134658910	-151825060	-107956010
															-96130440	-84304870	-180053840	-132751560	-137329200	-82778990
															-100708080	-71334890	-182342660	-132370090	-143432720	-96893380
															-112915120	-69809010	-185394420	-130844210	-132370090	-73242240
															-109481890	-65231370	-172805910	-132751560	-109100420	-82397520
															-115203940	-70571950	-168228270	-122451870	-103378370	-91934270
															-135040380	-59890790	-166702390	-104141310	-105667190	-99563670
															-135040380	-59127850	-166702390	-123977750	-104904250	-86975160
															-135040380	-66757250	-166702390	-122070400	-117874230	-69046070
															-151825060	-53787270	-191497940	-127410980	-120544520	-80490170
															-144195660	-39291410	-197601460	-110244830	-96511910	-76294000
															-146865950	-12588510	-172805910	-105285720	-110244830	-64849900
															-133895970	-28610250	-162887690	-100708080	-122070400	-65612840
															-128936860	-37384060	-175857670	-83923400	-115966880	-71334890
															-167846800	-36239650	-168991210	-117111290	-123596280	-90408390
															-167083860	-36239650	-183868540	-96130440	-105285720	-73623710
															-164032100	-26702900	-154495350	-98800730	-86975160	-87356630
															-155258290	-23651140	-147247420	-92315740	-92315740	-91171330
															-134277440	-15640270	-156021230	-99945140	-72479300	-70571950
															-123977750	-3433230	-173187380	-97656320	-65612840	-90026920
															-131607150	-7247930	-166320920	-97656320	-96893380	-58746380
															-125122160	3051760	-169372680	-97656320	-91552800	-70571950
															-135421850	-4577640	-174713260	-130081270	-108718950	-67520190
															-135421850	-3814700	-188446180	-141525370	-112915120	-55313150
															-135421850	5340580	-196075580	-127792450	-113678060	-48446690
															-128936860	12207040	-189209120	-113678060	-117874230	-79345760
															-155639760	11444100	-187683240	-105285720	-99563670	-95367500
															-145340070	4959110	-172805910	-119018640	-102615430	-69046070
															-114822470	-11444100	-189972060	-125122160	-112152180	-75912530
															-136184790	-14114390	-200653220	-120163050	-124740690	-105285720
															-111389240	-17929090	-158310050	-141906840	-117111290	-117111290
															-106811600	-18310560	-134658910	-146865950	-111007770	-100708080
															-85830750	-41580230	-157547110	-149536240	-143051250	-117492760
															-112152180	-65231370	-168609740	-147628890	-122070400	-110626300
															-105285720	-69427540	-168228270	-159835930	-113296590	-83160460
															-115203940	-72479300	-170135620	-159835930	-126648040	-85449280
															-120544520	-69809010	-169754150	-166320920	-120163050	-97656320
															-117492760	-66757250	-172042970	-173568850	-109863360	-93078680
															-122451870	-82016050	-180435310	-159835930	-130081270	-118637170
															-107193070	-65994310	-180435310	-152588000	-154113880	-127029510
															-113678060	-50735510	-180435310	-152969470	-149154770	-108718950
															-109863360	-49972570	-186157360	-159454460	-123596280	-114059530
															-93460150	-64086960	-194168230	-174331790	-119400110	-121688930
															-93460150	-57220500	-194168230	-175857670	-127029510	-128936860
															-93460150	-57983440	-194168230	-178527960	-112533650	-106430130
															-93460150	-44250520	-194549700	-181961190	-112915120	-114441000
															-73242240	-29373190	-181198250	-144958600	-106048660	-138473610
															-78201350	-33569360	-184250010	-149917710	-104904250	-143051250
															-97656320	-57601970	-185775890	-172042970	-81253110	-127410980
															-112915120	-17929090	-192642350	-200653220	-68283130	-126266570
															-98419260	-27084370	-182342660	-187683240	-72097830	-118637170
															-103378370	-19836440	-202560570	-188064710	-72097830	-123977750
															-100326610	-15258800	-201416160	-163650630	-72097830	-117111290
															-106811600	762940	-202179100	-167083860	-72479300	-108337480
															-100708080	-20599380	-191497940	-186157360	-60272260	-109863360
															-103759840	-16784680	-194549700	-186920300	-64849900	-123596280
															-104904250	4196170	-182342660	-186920300	-57220500	-129318330
															-123596280	1144410	-166702390	-186920300	-57220500	-142669780
															-112533650	12207040	-159072990	-153732410	-43106110	-120925990
															-103378370	20980850	-171280030	-184631480	-55694620	-105667190
															-117874230	15640270	-162124750	-194549700	-41198760	-93460150
															-121307460	2670290	-156784170	-203704980	-34713770	-118255700
															-145721540	22888200	-164032100	-213623200	-40435820	-114822470
															-123596280	6103520	-152206530	-208282620	-45776400	-117492760
															-114822470	19073500	-150680650	-190735000	-61035200	-117874230
															-120925990	30517600	-177383550	-187301770	-92697210	-119400110
															-136184790	31280540	-164032100	-180053840	-73623710	-118637170
															-118637170	16784680	-124359220	-172042970	-65994310	-126648040
															-97656320	-12588510	-158310050	-193786760	-63705490	-117111290
															-88119570	-5722050	-141143900	-183105600	-64086960	-116729820
															-107574540	7247930	-130081270	-179290900	-65231370	-123214810
															-85449280	2288820	-140380960	-194549700	-73242240	-142669780
															-109863360	-12969980	-122451870	-206375270	-86975160	-146484480
															-84304870	-19454970	-129699800	-192260880	-70571950	-144958600
															-108718950	-17929090	-139618020	-198745870	-82778990	-154495350
															-98037790	-26321430	-133895970	-178146490	-91934270	-167465330
															-80490170	-19836440	-143051250	-204086450	-81634580	-159835930
															-99945140	-11062630	-159835930	-226974650	-82016050	-141906840
															-97274850	3433230	-135040380	-217437900	-105285720	-168228270
															-88119570	-25558490	-141525370	-193405290	-111389240	-173950320
															-82016050	-35858180	-139618020	-166320920	-95367500	-160980340
															-62179610	-21743790	-167083860	-175476200	-90408390	-175476200
															-79345760	-39291410	-191116470	-190735000	-99563670	-185775890
															-79345760	-20599380	-193786760	-159835930	-91552800	-178146490
															-79345760	-11825570	-178146490	-155639760	-92697210	-156021230
															-98419260	-32806420	-175857670	-148773300	-90026920	-148010360
															-93460150	-20599380	-170898560	-150680650	-93460150	-149536240
															-107574540	-15640270	-162124750	-153732410	-80490170	-137710670
															-111389240	-9155280	-165939450	-143432720	-71716360	-137710670
															-87356630	-10299690	-162124750	-157547110	-74005180	-149154770
															-80490170	0	-195312640	-144577130	-60653730	-155258290
															-109100420	-1144410	-195694110	-150680650	-77056940	-146865950
															-124359220	15258800	-196838520	-146103010	-72097830	-125122160
															-102233960	-4577640	-188064710	-143051250	-76675470	-124740690
															-118255700	25558490	-190353530	-127029510	-48446690	-138092140
															-134658910	27465840	-189209120	-127029510	-49972570	-132370090
															-135421850	10681160	-195312640	-96130440	-57983440	-112915120
															-136947730	11444100	-149154770	-85067810	-82778990	-135803320
															-168228270	18692030	-160217400	-120925990	-67901660	-123596280
															-170517090	18692030	-159454460	-116729820	-55694620	-94223090
															-181198250	18692030	-154113880	-111007770	-38147000	-109481890
															-199890280	11062630	-173950320	-117874230	-60272260	-90789860
															-207138210	36239650	-153732410	-127410980	-102615430	-85067810
															-209045560	49972570	-165557980	-114059530	-67138720	-96893380
															-189590590	32043480	-157547110	-99945140	-54168740	-95367500
															-203323510	9918220	-137710670	-121688930	-66375780	-107956010
															-199890280	22125260	-150299180	-129318330	-69427540	-106430130
															-165176510	32424950	-147628890	-141525370	-69427540	-96130440
															-176239140	31280540	-136947730	-147628890	-69427540	-93460150
															-159454460	22125260	-143814190	-132370090	-86212220	-106048660
															-159454460	24795550	-140380960	-130462740	-70571950	-101089550
															-152969470	13351450	-178909430	-150680650	-89645450	-107956010
															-143432720	5340580	-147628890	-154495350	-86212220	-109863360
															-138473610	-7247930	-136947730	-135421850	-64849900	-92315740
															-104904250	-21743790	-160980340	-144958600	-98419260	-96893380
															-117492760	-21743790	-177002080	-127792450	-98419260	-123977750
															-109481890	-21743790	-194168230	-138473610	-86593690	-110626300
															-82397520	11444100	-183487070	-145340070	-86593690	-112533650
															-97656320	-9155280	-164413570	-121307460	-110626300	-104141310
															-91934270	-25558490	-164413570	-135421850	-127792450	-125122160
															-85830750	-29754660	-164413570	-115585410	-115203940	-135803320
															-82397520	-18310560	-209808500	-138092140	-139618020	-116729820
															-45776400	-19454970	-174331790	-125885100	-134658910	-121688930
															-51116980	-39672880	-174331790	-91934270	-106048660	-117111290
															-37384060	-20980850	-174331790	-98419260	-89263980	-117111290
															-38528470	-28228780	-204086450	-96511910	-96893380	-117111290
															-52642860	-33950830	-195694110	-102996900	-98037790	-118255700
															-53024330	-13351450	-195694110	-97656320	-98037790	-97274850
															-52642860	-20599380	-195694110	-85449280	-98037790	-78201350
															-60653730	-10681160	-206375270	-88119570	-88882510	-101852490
															-67901660	3814700	-203704980	-106811600	-90408390	-81253110
															-63324020	3814700	-222397010	-78201350	-69046070	-81253110
															-53405800	3814700	-217437900	-77438410	-81253110	-108718950
															-56457560	-2670290	-202942040	-72479300	-75149590	-102233960
															-57220500	1525880	-193023820	-49209630	-72860770	-93078680
															-58746380	-6484990	-211334380	-70190480	-83541930	-77438410
															-35476710	10299690	-192642350	-62942550	-79345760	-99182200
															-56457560	30517600	-193786760	-78964290	-75531060	-101089550
															-41198760	45013460	-175476200	-80490170	-71334890	-99563670
															-41198760	11062630	-188827650	-86593690	-51879920	-93460150
															-41198760	3051760	-176239140	-97656320	-61416670	-96130440
															-24032610	41961700	-185012950	-80490170	-71334890	-114441000
															-46539340	59890790	-166320920	-75531060	-78964290	-112152180
															-56457560	53405800	-159835930	-78582820	-78964290	-103759840
															-45013460	64849900	-167083860	-95748970	-78964290	-107574540
															-57983440	64849900	-137329200	-83923400	-72097830	-126266570
															-51116980	69046070	-155258290	-88882510	-78582820	-133133030
															-56076090	64086960	-143051250	-105667190	-64086960	-130081270
															-56839030	57220500	-155258290	-120925990	-81634580	-110626300
															-33569360	75912530	-152588000	-99563670	-93078680	-107574540
															-39672880	80871640	-151062120	-85067810	-75149590	-130844210
															-37384060	80871640	-151062120	-91552800	-75149590	-102233960
															-26702900	80871640	-151062120	-104141310	-75149590	-125122160
															-23651140	78964290	-141525370	-98800730	-85830750	-131988620
															-21743790	77819880	-141525370	-112533650	-83923400	-148391830
															-22125260	69809010	-142288310	-98800730	-107956010	-169754150
															-11062630	93078680	-173568850	-93841620	-97274850	-181198250
															-14114390	94604560	-189590590	-106048660	-84304870	-148391830
															-39291410	104141310	-185775890	-98037790	-92697210	-138855080
															-40817290	113296590	-159835930	-95748970	-84686340	-147247420
															-19073500	132751560	-168991210	-92697210	-109863360	-147247420
															-27847310	100326610	-181198250	-82016050	-94986030	-147247420
															-19073500	96893380	-186157360	-70953420	-79345760	-159072990
															-10681160	84686340	-205230860	-70571950	-74005180	-153350940
															-26702900	85449280	-187301770	-69809010	-83160460	-142669780
															-17929090	102615430	-199508810	-92315740	-81253110	-141906840
															-12969980	86212220	-213623200	-104522780	-73242240	-143432720
															-14495860	101852490	-218963780	-117111290	-64086960	-142288310
															-63705490	91934270	-211334380	-112152180	-63705490	-152206530
															-73242240	106430130	-192260880	-130462740	-62561080	-131225680
															-61035200	114059530	-221634070	-120163050	-67138720	-147247420
															-51498450	108337480	-239944630	-106811600	-39291410	-140380960
															-72479300	121307460	-242233450	-125885100	-48065220	-127029510
															-68283130	121688930	-242996390	-126648040	-58364910	-146103010
															-83923400	127029510	-231933760	-126266570	-58746380	-138855080
															-91552800	88882510	-225830240	-108337480	-49209630	-141906840
															-76675470	106430130	-225830240	-109100420	-54550210	-125885100
															-77819880	109481890	-237655810	-101471020	-37765530	-104904250
															-72097830	100326610	-230026410	-103759840	-50354040	-121307460
															-76294000	110626300	-212097320	-114822470	-51498450	-101852490
															-77056940	93078680	-210189970	-115585410	-43869050	-99182200
															-94223090	112533650	-212097320	-122451870	-52261390	-117492760
															-96893380	113296590	-236129930	-109100420	-48446690	-127792450
															-97656320	137710670	-243759330	-125885100	-49209630	-137710670
															-109481890	143432720	-231170820	-120163050	-53405800	-136184790
															-109863360	139236550	-253677550	-115585410	-42724640	-146103010
															-90026920	139236550	-252151670	-109100420	-65612840	-160598870
															-95367500	122070400	-239563160	-98037790	-61035200	-138855080
															-89263980	147247420	-252533140	-87738100	-47302280	-135803320
															-88119570	123214810	-258636660	-96511910	-62942550	-139999490
															-89645450	105285720	-267029000	-92697210	-73623710	-175476200
															-81253110	117111290	-258255190	-99182200	-59127850	-188446180
															-83160460	120925990	-259018130	-105285720	-43106110	-183868540
															-102996900	119400110	-261306950	-90789860	-33187890	-171661500
															-91934270	101471020	-265884590	-117874230	-32043480	-189590590
															-109481890	97274850	-271606640	-105667190	-59890790	-188446180
															-97656320	83160460	-287246910	-109481890	-75531060	-144577130
															-109481890	95367500	-271225170	-128555390	-86975160	-161743280
															-106048660	91552800	-273895460	-125122160	-80871640	-172424440
															-112533650	91552800	-270843700	-89645450	-75149590	-166320920
															-103378370	91552800	-294876310	-71716360	-92697210	-176620610
															-85830750	114059530	-291061610	-83923400	-88882510	-163650630
															-102996900	91934270	-294113370	-100708080	-74005180	-173568850
															-114441000	98800730	-299072480	-83541930	-56457560	-186920300
															-118255700	72097830	-272751050	-91934270	-61035200	-132370090
															-100708080	61035200	-276565750	-78582820	-31280540	-144195660
															-112152180	89263980	-278854570	-84304870	-60272260	-168991210
															-147628890	59890790	-267410470	-72860770	-47683750	-152969470
															-137329200	49972570	-272369580	-87738100	-52261390	-162506220
															-127792450	94604560	-265121650	-75531060	-44631990	-128555390
															-122833340	84304870	-288009850	-68664600	-27847310	-134277440
															-122833340	94986030	-288009850	-76294000	-28610250	-136184790
															-122833340	125885100	-288009850	-64468430	-17166150	-146484480
															-144577130	97274850	-267029000	-85067810	-38528470	-151825060
															-143814190	92697210	-270080760	-70190480	-25558490	-141143900
															-151062120	120925990	-234222580	-54550210	-19836440	-122070400
															-170517090	117111290	-247955500	-66757250	-31280540	-126266570
															-149917710	118255700	-249099910	-64468430	-13351450	-123214810
															-156784170	111007770	-232315230	-57601970	-5340580	-123596280
															-154113880	83160460	-232315230	-118255700	4196170	-117492760
															-162887690	97274850	-232315230	-100326610	-2670290	-122833340
															-143432720	136566260	-227737590	-89645450	-2288820	-136184790
															-146484480	144195660	-234222580	-95367500	-4196170	-120163050
															-125503630	136184790	-233841110	-123977750	-27465840	-136184790
															-129699800	116729820	-223541420	-122451870	-12588510	-117111290
															-118637170	130081270	-223922890	-126648040	-11062630	-115585410
															-154876820	140762430	-209427030	-133895970	-25558490	-129318330
															-152969470	148010360	-221252600	-132751560	4577640	-149917710
															-113678060	141143900	-223159950	-125122160	-7629400	-134277440
															-101089550	99182200	-197982930	-128555390	-6866460	-157165640
															-115966880	94223090	-186538830	-144577130	-381470	-172805910
															-111389240	81253110	-210189970	-148773300	-20217910	-165939450
															-101471020	89645450	-214386140	-139618020	-27465840	-152206530
															-101089550	121307460	-218200840	-127410980	-19073500	-157547110
															-89263980	110626300	-242233450	-152969470	-12588510	-164032100
															-98419260	100326610	-242233450	-134658910	-35476710	-157928580
															-109481890	104141310	-242233450	-129699800	-61416670	-160217400
															-92315740	92697210	-205612330	-146103010	-54550210	-181579720
															-104904250	95367500	-218963780	-130844210	-53405800	-185012950
															-85449280	101471020	-214767610	-139236550	-50735510	-186538830
															-92697210	86212220	-217056430	-138092140	-35476710	-197982930
															-107956010	97274850	-212860260	-143814190	-48446690	-193786760
															-97656320	85449280	-220489660	-147247420	-42343170	-202179100
															-89645450	93841620	-200271750	-145340070	-43869050	-199127340
															-85067810	90026920	-204849390	-154113880	-37002590	-205612330
															-95748970	98800730	-203704980	-150299180	-28228780	-188827650
															-79345760	99182200	-205993800	-143814190	-26321430	-205612330
															-59127850	89263980	-205993800	-146484480	-37002590	-183868540
															-87738100	108337480	-205993800	-131607150	-17929090	-199890280
															-101089550	106811600	-220871130	-135421850	-16403210	-203704980
															-98419260	72479300	-230026410	-98800730	-19836440	-195694110
															-110626300	101471020	-224304360	-104141310	-24414080	-193786760
															-98419260	99563670	-206375270	-110244830	-24032610	-172042970
															-97656320	106430130	-226211710	-97656320	-24032610	-162124750
															-90026920	93078680	-242233450	-91552800	-14877330	-162506220
															-114059530	98800730	-228119060	-97274850	-23269670	-181961190
															-126648040	102233960	-213241730	-112915120	-19836440	-183868540
															-152588000	109100420	-189590590	-80108700	7247930	-157547110
															-135040380	101471020	-175476200	-105667190	-14114390	-151825060
															-106430130	100708080	-172805910	-126648040	-14495860	-139236550
															-136947730	87356630	-162887690	-122070400	-8010870	-145340070
															-152969470	78201350	-168228270	-130462740	762940	-158691520
															-157165640	96893380	-177765020	-103759840	-11062630	-154876820
															-144577130	120925990	-164032100	-122451870	-31280540	-133133030
															-139618020	133133030	-192642350	-135040380	-23269670	-154495350
															-139236550	136184790	-185012950	-166320920	-35858180	-156402700
															-141143900	117492760	-175857670	-148391830	-30899070	-162887690
															-150299180	110626300	-175857670	-157165640	-20980850	-184631480
															-119018640	119018640	-175857670	-154113880	-27084370	-191116470
															-116729820	94986030	-186920300	-156402700	-29754660	-183487070
															-125503630	101089550	-200271750	-162887690	-25558490	-169372680
															-135421850	86593690	-204849390	-167083860	-39672880	-180053840
															-131988620	84304870	-230407880	-164795040	-44250520	-158691520
															-151825060	62561080	-225448770	-178909430	-43487580	-182724130
															-159454460	50354040	-211334380	-173187380	-66757250	-174713260
															-140762430	57983440	-224304360	-185775890	-64468430	-166320920
															-121307460	62942550	-207138210	-181961190	-58364910	-175857670
															-132751560	76294000	-183868540	-173568850	-64086960	-193786760
															-111007770	67901660	-174713260	-144577130	-57983440	-179672370
															-106811600	67901660	-191497940	-177002080	-52642860	-177002080
															-108337480	67901660	-191497940	-173950320	-71334890	-184250010
															-113296590	96893380	-165557980	-162124750	-84304870	-207519680
															-118255700	56457560	-196838520	-153732410	-61035200	-223159950
															-92697210	71334890	-216674960	-140380960	-58364910	-168991210
															-81634580	72860770	-205230860	-138473610	-52642860	-168991210
															-66375780	58364910	-212478790	-129699800	-48828160	-168991210
															-87356630	76675470	-203704980	-148391830	-36239650	-147247420
															-87356630	76675470	-214767610	-144577130	-38528470	-168609740
															-87356630	76675470	-214004670	-151062120	-58746380	-183868540
															-99945140	76294000	-215912020	-122833340	-38528470	-179672370
															-105667190	86212220	-236129930	-127792450	-72097830	-187301770
															-102615430	117111290	-244140800	-134277440	-69427540	-173187380
															-117874230	93841620	-242233450	-145721540	-58746380	-182342660
															-131988620	109100420	-237274340	-129699800	-56839030	-181579720
															-109863360	126648040	-224685830	-113296590	-33950830	-194168230
															-111770710	120925990	-202942040	-111007770	-37765530	-185394420
															-107956010	135803320	-203704980	-130081270	-30899070	-172805910
															-100326610	130844210	-202560570	-141525370	-51879920	-154113880
															-94223090	125503630	-190735000	-144577130	-30517600	-151443590
															-94223090	141143900	-196075580	-119018640	-30899070	-177765020
															-94223090	144577130	-183487070	-135421850	-22125260	-152206530
															-104522780	152588000	-185775890	-132370090	-31662010	-147247420
															-105667190	159072990	-194549700	-138855080	-36239650	-157928580
															-97656320	178909430	-177765020	-136184790	-73623710	-152206530
															-117111290	212097320	-166702390	-115585410	-45776400	-178527960
															-118637170	201034690	-187301770	-141906840	-35095240	-188827650
															-103759840	191497940	-180435310	-167846800	-31662010	-174331790
															-81253110	173568850	-177765020	-178527960	-31662010	-170898560
															-66375780	153732410	-175476200	-167465330	-31662010	-170898560
															-82016050	172424440	-175476200	-149536240	-46157870	-170898560
															-88501040	165176510	-173950320	-142288310	-55694620	-174331790
															-72097830	162506220	-175476200	-164413570	-70190480	-160217400
															-71716360	159454460	-162506220	-149536240	-69046070	-176620610
															-70953420	150680650	-152206530	-156021230	-38528470	-189590590
															-60272260	170517090	-170898560	-167846800	-41198760	-172424440
															-56839030	193023820	-193786760	-174331790	-78964290	-185012950
															-30517600	178527960	-188064710	-168228270	-72479300	-171280030
															-19454970	175857670	-185012950	-160217400	-57601970	-189209120
															-36621120	189209120	-202560570	-146484480	-42724640	-199890280
															-56457560	189209120	-200653220	-144958600	-47302280	-194549700
															-46920810	189209120	-200271750	-142669780	-57983440	-189972060
															-50735510	156402700	-193405290	-126648040	-81634580	-185394420
															-35095240	162124750	-191116470	-125885100	-59509320	-201797630
															-13351450	174713260	-204086450	-109863360	-52261390	-189972060
															-14877330	172042970	-204086450	-115585410	-56076090	-180053840
															-9155280	197601460	-172805910	-120925990	-25558490	-170517090
															-16784680	186538830	-184250010	-102615430	74768120	-153350940
															-28991720	195694110	-207138210	-67138720	8773810	-142288310
															-53024330	205230860	-181198250	-40435820	-64468430	-137710670
															-40435820	216293490	-204467920	-77438410	-30517600	-144195660
															-34332300	189209120	-219345250	-53024330	-381470	-157165640
															-28610250	209427030	-212097320	-66757250	-12969980	-146865950
															-52642860	241470510	-202942040	-76675470	10681160	-140380960
															-56076090	230407880	-226211710	-66375780	-4577640	-140380960
															-64468430	215530550	-227356120	-40054350	-32043480	-152969470
															-70571950	215530550	-201034690	-70190480	-39672880	-136566260
															-83541930	215530550	-201034690	-82778990	-19454970	-139236550
															-59890790	216674960	-179290900	-81253110	-10299690	-120544520
															-61798140	195312640	-172805910	-82016050	17547620	-136947730
															-71716360	193786760	-176239140	-86593690	44631990	-101471020
															-77819880	219726720	-150299180	-75149590	66757250	-111007770
															-78201350	210189970	-178146490	-96130440	82778990	-106811600
															-82397520	191497940	-165939450	-92315740	83923400	-84304870
															-83541930	183487070	-154876820	-108337480	65612840	-112915120
															-91552800	175094730	-159835930	-108718950	50735510	-112915120
															-101852490	189590590	-159454460	-98419260	41961700	-112915120
															-116729820	190735000	-160217400	-89645450	27847310	-104141310
															-95748970	197982930	-155639760	-85449280	27847310	-102996900
															-98419260	182342660	-163269160	-102615430	27847310	-108337480
															-85830750	171280030	-161361810	-111770710	20980850	-108337480
															-74768120	147628890	-148773300	-101471020	17547620	-128555390
															-92697210	138092140	-145721540	-89645450	-11825570	-125885100
															-88119570	148010360	-160217400	-110626300	-5722050	-134277440
															-74005180	144958600	-146865950	-131988620	17929090	-135040380
															-53024330	137710670	-158310050	-123214810	-9918220	-155639760
															-47302280	123977750	-171661500	-126648040	-29754660	-145340070
															-54550210	124740690	-172805910	-140380960	-20599380	-151443590
															-43487580	128936860	-188446180	-153732410	-44250520	-171280030
															-36621120	114441000	-181961190	-130081270	-37002590	-154876820
															-27465840	94986030	-199127340	-134658910	-23651140	-152969470
															-48828160	117111290	-185775890	-115585410	-37384060	-160598870
															-38147000	109863360	-191497940	-110626300	-39291410	-156402700
															-22506730	90789860	-175857670	-123214810	-29373190	-168609740
															-43487580	82016050	-198364400	-128173920	-38528470	-156402700
															-36239650	99182200	-188064710	-125503630	-24414080	-141143900
															-56076090	91934270	-193786760	-132370090	-16021740	-147628890
															-48446690	77819880	-177765020	-142669780	-4959110	-167846800
															-48828160	79727230	-173187380	-141906840	-15640270	-157928580
															-67520190	85067810	-177002080	-139999490	3814700	-164032100
															-40435820	73623710	-187301770	-125503630	11062630	-171661500
															-35858180	77056940	-198745870	-127792450	-26702900	-152206530
															-41580230	91552800	-163269160	-115203940	-8010870	-181961190
															-52642860	73623710	-187301770	-120925990	1525880	-173187380
															-65612840	81253110	-189590590	-124740690	-4959110	-178146490
															-71716360	84686340	-172042970	-132751560	21362320	-167846800
															-70953420	107193070	-174713260	-109481890	0	-167465330
															-80108700	106430130	-164032100	-97656320	-2670290	-158310050
															-73242240	99945140	-158691520	-99563670	40054350	-157165640
															-64849900	87356630	-160980340	-96511910	19836440	-157165640
															-70953420	94604560	-162506220	-97656320	17547620	-153350940
															-70953420	101471020	-116729820	-102233960	32424950	-144958600
															-66757250	91934270	-107956010	-111770710	28991720	-131225680
															-68283130	91552800	-119400110	-107956010	24032610	-138473610
															-50735510	98800730	-104522780	-118255700	9155280	-143432720
															-59890790	119018640	-91934270	-104141310	-5722050	-156021230
															-69809010	113678060	-130844210	-106048660	6103520	-160598870
															-57601970	119781580	-125503630	-122833340	8392340	-179290900
															-57601970	114059530	-88501040	-114822470	4196170	-165176510
															-57601970	117111290	-76294000	-98800730	-8010870	-157928580
															-65231370	98419260	-68283130	-112152180	-32043480	-173568850
															-75912530	85449280	-88882510	-104904250	1907350	-170135620
															-75912530	88882510	-69427540	-120544520	21362320	-162887690
															-75912530	94223090	-76675470	-132370090	0	-172042970
															-30899070	74768120	-72479300	-129699800	-11062630	-177002080
															-47302280	84686340	-55694620	-135421850	-18310560	-165939450
															-47302280	76675470	-61798140	-147247420	-11062630	-159835930
															-47302280	71716360	-72860770	-141525370	-4959110	-163650630
															-15258800	66375780	-85830750	-131607150	-15640270	-165939450
															-21743790	56457560	-77438410	-159454460	-22125260	-151062120
															-10681160	49209630	-78582820	-139236550	-30899070	-154495350
															-9536750	72097830	-81634580	-138092140	-24032610	-173187380
															-1907350	80871640	-63324020	-144958600	-35095240	-147247420
															-5722050	76675470	-54931680	-128936860	-25939960	-167846800
															2288820	76675470	-54931680	-127792450	-43106110	-165939450
															14495860	76675470	-54931680	-107574540	-30136130	-149917710
															18692030	64849900	-55313150	-124740690	-11825570	-143051250
															14877330	74386650	-67138720	-106430130	-13351450	-161743280
															1525880	75531060	-51498450	-101089550	-21362320	-162887690
															8010870	98800730	-66375780	-120544520	-16021740	-157928580
															10681160	89645450	-50735510	-123214810	-6484990	-124740690
															-1144410	91934270	-57601970	-131607150	-30899070	-139999490
															-1144410	79727230	-51116980	-133133030	-6866460	-128173920
															-1144410	126648040	-56076090	-130844210	10681160	-134658910
															2288820	144577130	-53024330	-134658910	12207040	-132751560
															8773810	144577130	-48828160	-111770710	1525880	-113678060
															8773810	140762430	-48828160	-101852490	-9155280	-110626300
															8773810	126266570	-48828160	-101089550	9536750	-99182200
															11825570	146484480	-11444100	-104522780	13351450	-137329200
															-1907350	141143900	-10681160	-112533650	28991720	-132751560
															-1907350	154495350	-10681160	-133514500	10299690	-117874230
															-1907350	177383550	-10681160	-114441000	8010870	-112152180
															-6866460	169754150	-31280540	-120544520	22888200	-112533650
															17166150	184250010	-37765530	-107193070	53787270	-127029510
															1144410	203323510	-30899070	-108337480	29373190	-155639760
															-7629400	199127340	381470	-115203940	25558490	-117874230
															-16021740	196075580	-9918220	-119018640	1907350	-134658910
															-8392340	184250010	-13732920	-111770710	-12588510	-140762430
															-13732920	163269160	-3814700	-99563670	-12207040	-129699800
															-22888200	153350940	-19454970	-128936860	10299690	-128555390
															-13732920	158691520	-10299690	-106430130	12969980	-136184790
															-6866460	150680650	6866460	-123214810	11062630	-154495350
															-6866460	174713260	-3433230	-113296590	-16021740	-141143900
															-6866460	159072990	8010870	-128936860	13732920	-131225680
															-762940	154876820	10299690	-131988620	16784680	-123596280
															-1525880	145340070	13351450	-117492760	-6484990	-106811600
															-1525880	133133030	14114390	-135421850	11444100	-110244830
															-1525880	133895970	10299690	-123214810	8773810	-120544520
															5722050	138473610	-6103520	-131225680	8773810	-120925990
															15258800	128555390	-27084370	-145721540	9918220	-131988620
															18310560	127410980	-27084370	-135803320	37002590	-103378370
															10681160	120544520	-27084370	-135803320	32043480	-101471020
															13351450	128555390	-12969980	-135803320	10299690	-126648040
															12588510	141525370	-9918220	-131988620	-6103520	-111007770
															12588510	122451870	35476710	-140380960	12588510	-95748970
															12588510	120925990	19454970	-152206530	-11444100	-106430130
															40435820	95748970	-16021740	-134658910	24414080	-98037790
															26702900	86593690	-24795550	-122451870	38909940	-114822470
															26702900	99945140	-17547620	-136184790	30517600	-102615430
															26702900	105285720	-8773810	-119781580	25177020	-103759840
															-4959110	118637170	-11825570	-125122160	34713770	-89645450
															-5722050	127410980	-10299690	-152588000	41198760	-67138720
															17166150	130462740	-10299690	-146103010	5722050	-60272260
															-3433230	132370090	-10299690	-144958600	24032610	-65231370
															-42343170	107956010	-1907350	-127029510	35858180	-51879920
															-25177020	133514500	24414080	-107956010	30899070	-60272260
															-25558490	144195660	29373190	-107574540	23651140	-51498450
															-10299690	143432720	6866460	-114822470	26702900	-38909940
															0	145721540	19454970	-132370090	28991720	-56076090
															4959110	135040380	32043480	-143432720	41961700	-46157870
															15640270	132751560	43487580	-148773300	57220500	-32806420
															14495860	125122160	31280540	-132751560	25177020	-30899070
															3051760	131225680	31662010	-142288310	30517600	-36239650
															-13351450	126266570	54931680	-133514500	26321430	-31662010
															-16021740	138855080	86593690	-147247420	35476710	-54168740
															-29754660	144577130	109100420	-127792450	22506730	-36239650
															-17929090	159454460	95367500	-132751560	25177020	-70953420
															-29373190	135421850	109481890	-123977750	-2288820	-65231370
															-29373190	128173920	133133030	-153350940	-381470	-66375780
															-29373190	135040380	167465330	-146865950	3433230	-54931680
															27084370	110244830	167846800	-135421850	17547620	-70571950
															31280540	105285720	178146490	-153350940	20217910	-57983440
															11825570	99945140	155639760	-160598870	24795550	-75531060
															16021740	83923400	153350940	-167465330	-381470	-96893380
															28228780	97656320	183487070	-160598870	-6103520	-92697210
															11444100	103378370	172042970	-156784170	-6103520	-70190480
															19836440	82016050	167083860	-157928580	-3433230	-69809010
															27084370	81253110	191879410	-157928580	12969980	-84686340
															42343170	72479300	178146490	-157928580	-11825570	-80490170
															30136130	65612840	155258290	-166702390	-9918220	-86593690
															23651140	77819880	141906840	-135040380	-22125260	-88882510
															39672880	77056940	151443590	-149536240	-16021740	-101852490
															20980850	61416670	169372680	-120544520	-19073500	-119018640
															25177020	94986030	178909430	-107956010	-4577640	-106430130
															48828160	86593690	151825060	-102615430	1907350	-96511910
															22506730	64086960	143051250	-96893380	-3433230	-96511910
															38147000	78582820	149536240	-111007770	9155280	-96511910
															24032610	64468430	148773300	-120163050	14495860	-72097830
															22888200	64468430	155258290	-129699800	-762940	-74386650
															7629400	64468430	131225680	-119018640	33569360	-49591100
															23651140	64086960	118637170	-137710670	25939960	-40054350
															30517600	63705490	113678060	-121688930	32806420	-46157870
															30517600	71334890	112533650	-124359220	32806420	-49972570
															30517600	59890790	102615430	-120163050	32806420	-33569360
															-4196170	78201350	96130440	-100326610	38147000	-46920810
															6866460	83160460	120925990	-111007770	12969980	-27465840
															6866460	92315740	104141310	-114059530	-1144410	-36621120
															6866460	83160460	90026920	-89645450	0	-46920810
															-11825570	83160460	88119570	-87356630	27847310	-33187890
															-21362320	83160460	120163050	-117111290	44250520	0
															-22506730	67138720	149154770	-116348350	45394930	6866460
															-50354040	86593690	125885100	-115585410	51498450	-3433230
															-37384060	86975160	132370090	-121307460	27465840	-6103520
															-49591100	74005180	124359220	-107193070	32806420	3433230
															-49972570	78964290	131225680	-128173920	18692030	-25177020
															-27084370	77438410	143051250	-129699800	16021740	-28610250
															-46157870	67138720	120163050	-146484480	24795550	-24032610
															-38528470	46920810	102996900	-130462740	17547620	2670290
															-42343170	45013460	115966880	-123977750	1907350	-10299690
															-21743790	48446690	128555390	-107956010	12969980	5722050
															-15640270	39291410	115585410	-144577130	-762940	-15258800
															1907350	36239650	117874230	-140762430	-1907350	-9918220
															-9155280	43869050	143814190	-145340070	-1907350	-9155280
															4577640	19454970	146103010	-126648040	-1907350	-10681160
															22888200	29754660	149536240	-137329200	-5722050	-9918220
															46920810	24795550	133133030	-142288310	-762940	7629400
															49972570	29373190	107574540	-136947730	0	-20599380
															31662010	16021740	125122160	-135040380	9918220	-9536750
															43106110	-3433230	119018640	-142288310	-21362320	18692030
															49591100	-2288820	105667190	-139999490	-38528470	-9155280
															66757250	9155280	88882510	-130462740	-22506730	-34332300
															76675470	4196170	74768120	-134658910	-23269670	-28991720
															77056940	381470	75912530	-121688930	3433230	-15640270
															83923400	9536750	72479300	-104522780	2288820	-23269670
															96893380	-19454970	73623710	-89645450	8010870	9536750
															104522780	-14495860	69046070	-89263980	-762940	14495860
															103759840	-3433230	70190480	-114059530	11825570	1907350
															105285720	-8773810	69809010	-102996900	762940	-17929090
															80871640	-10299690	85449280	-99563670	762940	-6484990
															83923400	-6866460	82397520	-95367500	762940	762940
															93078680	381470	78964290	-106048660	32043480	4196170
															88119570	-2670290	78201350	-91552800	33950830	2670290
															67901660	-11825570	106811600	-89263980	19454970	19454970
															61798140	9155280	100326610	-96130440	18310560	19836440
															63705490	-16021740	100326610	-82016050	11062630	15640270
															74768120	1907350	104522780	-77438410	25558490	27465840
															40435820	1907350	114822470	-76675470	25177020	25939960
															62942550	1907350	114441000	-61798140	10299690	26321430
															64849900	10299690	115203940	-82397520	19454970	46920810
															54931680	38147000	110626300	-72097830	38147000	60653730
															51116980	14877330	103378370	-80108700	42724640	40817290
															56457560	23651140	106811600	-86212220	12207040	46920810
															30136130	22506730	108337480	-72479300	9536750	57220500
															26321430	24414080	128173920	-99182200	20217910	69427540
															30517600	26321430	127029510	-119018640	14877330	39291410
															27847310	44631990	133133030	-132751560	0	45013460
															20980850	45013460	114822470	-133133030	0	61798140
															20217910	31280540	113678060	-148773300	4959110	39291410
															24414080	26702900	136947730	-143814190	6103520	46539340
															19073500	35858180	125503630	-131607150	-16403210	46539340
															18310560	18310560	135421850	-139999490	-19836440	46539340
															11444100	8392340	123977750	-159454460	-31280540	57983440
															35858180	41580230	133133030	-139618020	-25558490	37002590
															47683750	27465840	142669780	-154113880	-27084370	36239650
															63324020	9536750	134277440	-139236550	-27847310	49591100
															62561080	6103520	91934270	-148773300	-43487580	59127850
															69427540	762940	99945140	-153350940	-55694620	63324020
															69809010	30899070	66757250	-168991210	-56076090	46920810
															56076090	48828160	77056940	-169372680	-60653730	35476710
															52642860	37384060	73242240	-161743280	-42724640	30517600
															70571950	49972570	61416670	-165176510	-63705490	40435820
															78582820	75912530	63705490	-175857670	-44250520	40054350
															94986030	94986030	91552800	-150680650	-33950830	14877330
															80490170	80871640	97656320	-123214810	-35095240	3814700
															99563670	68664600	93841620	-134658910	-27465840	43869050
															87738100	62179610	87356630	-137710670	-16403210	59890790
															71334890	53787270	85067810	-117874230	-2288820	24414080
															72860770	41580230	120925990	-102233960	3433230	41198760
															50735510	49591100	111389240	-107193070	32043480	53024330
															57983440	48065220	126266570	-109863360	35095240	57983440
															36239650	56076090	104141310	-122833340	18692030	69427540
															46920810	66375780	112533650	-127029510	1525880	52261390
															8392340	66375780	112533650	-127029510	17547620	49591100
															16021740	66375780	112533650	-122451870	35095240	53405800
															1907350	58746380	135803320	-98800730	27847310	49591100
															16403210	63324020	147628890	-100708080	19836440	54168740
															-6103520	70953420	178527960	-91552800	16784680	62561080
															1144410	62942550	186538830	-92315740	1907350	72097830
															0	87738100	173187380	-105667190	23269670	92697210
															-12969980	85449280	182724130	-106811600	24032610	82016050
															-17929090	73242240	196838520	-93460150	27084370	93841620
															-23269670	56839030	187301770	-102996900	45013460	83923400
															-12588510	55313150	194549700	-146865950	57220500	92697210
															6866460	45394930	198745870	-154495350	40435820	88882510
															13351450	46539340	171280030	-136566260	20980850	94986030
															-21362320	65612840	184631480	-125885100	30899070	93841620
															-18692030	36239650	170517090	-157928580	11825570	74386650
															1525880	62561080	187301770	-167465330	28610250	88119570
															14495860	53787270	187301770	-157928580	47302280	85830750
															29373190	19454970	187301770	-161743280	28610250	93078680
															54931680	40435820	168991210	-157547110	19073500	69809010
															31662010	37002590	188827650	-151443590	36621120	64468430
															21743790	45013460	201416160	-143814190	52642860	56839030
															30517600	65612840	204467920	-131607150	61035200	47683750
															27847310	38528470	198364400	-169372680	62561080	75531060
															58746380	36239650	182342660	-194549700	64468430	66757250
															46157870	16403210	171661500	-196075580	67901660	56076090
															63324020	41961700	153732410	-182724130	58746380	46920810
															51498450	33187890	160217400	-175094730	39672880	49591100
															74005180	12588510	139618020	-151443590	35476710	67901660
															45776400	24414080	152588000	-134277440	47683750	57601970
															59127850	17547620	146865950	-159072990	13732920	58746380
															43869050	762940	112915120	-164032100	16403210	59890790
															72097830	13732920	100708080	-151825060	42724640	35476710
															72097830	-8010870	89645450	-139618020	61416670	43487580
															72097830	-23269670	84304870	-139618020	62942550	40054350
															88882510	-35858180	57601970	-139618020	54168740	60653730
															72860770	-33950830	56076090	-155258290	88501040	59890790
															68664600	-33950830	56076090	-155258290	88119570	60653730
															95367500	-33950830	56076090	-149917710	88119570	63705490
															95748970	-11444100	51879920	-173187380	118255700	56457560
															92315740	-30517600	38909940	-151825060	113296590	97656320
															92315740	-30517600	8773810	-172805910	104522780	76675470
															92315740	-30517600	-762940	-177383550	116729820	66757250
															82016050	11062630	18692030	-160980340	88119570	85830750
															80108700	9918220	65231370	-151443590	106048660	92315740
															67901660	27084370	61798140	-167846800	107574540	81253110
															49209630	16784680	65994310	-167465330	94986030	88119570
															53405800	12969980	56839030	-164032100	93841620	92315740
															59509320	-14877330	60272260	-172424440	114441000	115966880
															46920810	-3814700	60272260	-138855080	102233960	107956010
															50735510	28610250	60272260	-156021230	106048660	128173920
															51498450	23269670	88501040	-159835930	106811600	115203940
															40817290	20217910	129318330	-168991210	100326610	97656320
															40817290	19073500	145340070	-182342660	82016050	124740690
															40817290	39291410	169754150	-201416160	62561080	107956010
															21743790	50354040	174331790	-189972060	75531060	69046070
															51116980	47302280	161743280	-195694110	86212220	64468430
															51116980	30899070	188827650	-185394420	64468430	88119570
															51116980	40054350	192642350	-164413570	77819880	72097830
															60653730	33187890	207519680	-160980340	50354040	57983440
															71334890	17166150	250244320	-181579720	43106110	85449280
															71334890	19073500	275802810	-181961190	65994310	96893380
															71334890	5340580	258255190	-189590590	75531060	83160460
															94223090	1525880	276184280	-185775890	59127850	104141310
															109863360	5340580	284195150	-183868540	51879920	87738100
															102233960	-5340580	270462230	-181198250	43106110	94986030
															92315740	-11444100	288009850	-194549700	40054350	91171330
															106811600	4959110	284958090	-183487070	35476710	86593690
															103759840	12207040	259399600	-175857670	44631990	69809010
															79345760	6484990	250244320	-192642350	43487580	54931680
															101471020	-18692030	243377860	-186538830	6866460	37384060
															100708080	-37765530	242996390	-173950320	19454970	48065220
															121307460	-46157870	265121650	-200271750	33187890	36621120
															121307460	-41198760	280380450	-168609740	29754660	48446690
															121307460	-30517600	270462230	-170898560	59890790	43487580
															133895970	-28991720	219726720	-159072990	62942550	69046070
															117492760	-37002590	215530550	-138855080	60272260	51116980
															117492760	-8392340	215530550	-155639760	68283130	50354040
															117492760	-20599380	215530550	-152588000	81634580	53024330
															110244830	-29373190	198364400	-164795040	104141310	61798140
															101852490	-31662010	148391830	-149917710	75531060	62179610
															96130440	-21362320	140762430	-160598870	97274850	78964290
															80490170	-25558490	125122160	-149154770	109863360	71716360
															50735510	-30136130	81253110	-161743280	103759840	85067810
															63324020	-10681160	91552800	-151825060	91552800	68283130
															69809010	6484990	91552800	-149154770	116729820	94986030
															65994310	16403210	91552800	-125503630	105285720	87738100
															72097830	-3814700	57601970	-131988620	105285720	82397520
															37002590	16784680	50735510	-137710670	111770710	94604560
															20599380	3814700	69427540	-126648040	124740690	88501040
															19454970	1907350	62179610	-126648040	140762430	83923400
															19073500	20217910	67901660	-126648040	138092140	73623710
															38147000	28228780	86975160	-167465330	135803320	83923400
															31662010	15640270	112915120	-171661500	156784170	73623710
															3433230	11825570	106430130	-161743280	142669780	93078680
															22125260	20217910	113678060	-178146490	129699800	97274850
															8773810	20980850	157928580	-183487070	127029510	75531060
															18692030	32424950	175476200	-168228270	130462740	73242240
															27465840	28991720	193786760	-177002080	117111290	69809010
															22125260	-6866460	225067300	-179290900	124359220	54168740
															54550210	-9536750	231552290	-165939450	146484480	18310560
															54550210	3814700	235748460	-169754150	141525370	43487580
															54550210	12969980	267029000	-177383550	130844210	40817290
															33187890	-4577640	286102500	-154113880	129699800	21362320
															31662010	-25558490	297928070	-152969470	145340070	6866460
															38909940	-32043480	307846290	-168228270	151443590	12588510
															43869050	-41961700	308990700	-179672370	111389240	14495860
															35858180	-27847310	316238630	-179672370	111007770	5722050
															30517600	-40435820	312042460	-171661500	106811600	8392340
															36239650	-41580230	300216890	-206756740	80871640	1525880
															32806420	-37002590	304794530	-196075580	77819880	-27084370
															35858180	-32043480	304031590	-165557980	67520190	-24795550
															28610250	-19454970	308227760	-155639760	64086960	-13732920
															19836440	-19454970	313186870	-157165640	76675470	-28228780
															381470	-19454970	313949810	-158310050	57220500	-11062630
															26321430	-40817290	277710160	-178909430	66375780	-11444100
															27084370	-51879920	279998980	-146103010	73623710	-22506730
															17929090	-48065220	269317820	-135040380	74386650	12207040
															15258800	-40435820	267791940	-133895970	67901660	12207040
															381470	-42343170	235748460	-135421850	88882510	12207040
															8010870	-15258800	220871130	-137710670	97656320	-6866460
															20217910	-1907350	206375270	-127029510	74386650	-17166150
															-8392340	762940	203704980	-129699800	88882510	25939960
															-9536750	-2670290	188827650	-121307460	77819880	13351450
															-2670290	3433230	192260880	-125885100	117874230	9155280
															-2670290	18692030	189972060	-126648040	112915120	20599380
															-2670290	31662010	205993800	-126648040	116348350	9155280
															1907350	22125260	198745870	-126648040	102996900	-3051760
															10299690	18310560	220871130	-112533650	98800730	10299690
															10299690	40435820	201797630	-157165640	100708080	23269670
															10299690	25177020	216293490	-152206530	114441000	37765530
															-2670290	30517600	228119060	-156402700	113678060	27847310
															-17166150	19073500	238418750	-170898560	96130440	16784680
															-17166150	19073500	233459640	-168991210	94223090	-14495860
															-17166150	39672880	226211710	-167465330	109481890	23269670
															-11444100	42343170	245666680	-161743280	127792450	28228780
															4196170	44631990	249481380	-181579720	119400110	17166150
															21743790	40054350	252533140	-157928580	106430130	23269670
															13732920	55694620	259399600	-162124750	80490170	24414080
															24414080	33569360	257110780	-173568850	125885100	26702900
															15258800	46157870	284576620	-174713260	136184790	1525880
															19454970	45013460	293731900	-169372680	142669780	1144410
															23269670	38909940	278091630	-180053840	119018640	-2670290
															29373190	41198760	299835420	-170517090	121688930	-2288820
															34332300	23269670	316238630	-185012950	139618020	-21362320
															20217910	31280540	279617510	-181961190	142288310	-6103520
															41198760	68283130	277328690	-183105600	131225680	6103520
															32424950	52642860	283813680	-174713260	144195660	3051760
															29754660	35095240	260925480	-170898560	147628890	6484990
															47683750	35095240	241851980	-148391830	145340070	-16403210
															46539340	35095240	221252600	-144195660	149536240	-22125260
															37765530	35858180	223159950	-151062120	165557980	-26321430
															59509320	34713770	200271750	-163269160	145721540	-18692030
															57983440	34713770	189209120	-141143900	133514500	-15258800
															44631990	19454970	194931170	-141143900	155639760	6484990
															34713770	11062630	167083860	-141143900	148773300	25558490
															58364910	20217910	174331790	-148010360	142669780	30136130
															73623710	20217910	159454460	-148773300	158691520	18692030
															81634580	20217910	155639760	-160598870	145721540	18692030
															42724640	45394930	144958600	-153350940	181961190	18692030
															49972570	54168740	146865950	-171280030	162124750	2670290
															57983440	45013460	123596280	-168609740	156402700	28228780
															62942550	37384060	131225680	-176620610	171661500	36239650
															37384060	51879920	130081270	-147247420	173568850	44250520
															46539340	46157870	133895970	-162124750	179290900	37002590
															46539340	43106110	133895970	-143432720	168228270	45013460
															46539340	56076090	133895970	-138473610	163269160	45013460
															39672880	49972570	167846800	-135040380	172042970	35476710
															29373190	45013460	164795040	-177383550	152969470	49591100
															29373190	45013460	198364400	-184631480	169754150	48065220
															29373190	45013460	193023820	-185775890	170517090	54931680
															29373190	37765530	188827650	-195312640	186920300	58364910
															20217910	58364910	191879410	-207138210	172042970	65612840
															20217910	52642860	186538830	-200653220	169754150	72860770
															20217910	35858180	189209120	-188064710	176620610	54550210
															6103520	36239650	210571440	-201034690	179290900	34332300
															9918220	29754660	209045560	-211715850	170135620	30136130
															24795550	49591100	199890280	-226211710	147247420	46920810
															38528470	33569360	216674960	-212097320	142288310	33569360
															30899070	32043480	213241730	-222015540	146865950	30899070
															40435820	23651140	196838520	-233459640	146103010	40054350
															39291410	17547620	203323510	-237655810	146103010	22888200
															43106110	8392340	201416160	-242233450	146103010	27465840
															56839030	3433230	154113880	-238037280	139618020	34332300
															73623710	10299690	148391830	-236511400	125885100	11825570
															57983440	10299690	157547110	-216293490	125885100	20217910
															29754660	10299690	120163050	-257492250	125885100	22888200
															43869050	-6103520	64849900	-251007260	140762430	4196170
															60272260	7629400	58746380	-247574030	133133030	12207040
															66375780	11062630	45013460	-212478790	123214810	24414080
															56457560	28991720	40435820	-217056430	139236550	5722050
															64086960	30136130	24032610	-226593180	116348350	-12588510
															60653730	6103520	12969980	-197219990	97274850	-7247930
															86593690	26321430	11062630	-205993800	117111290	-8010870
															85067810	41580230	1525880	-189972060	124359220	-8010870
															91171330	20217910	22506730	-164413570	109863360	-8010870
															85830750	-3051760	15640270	-181198250	108337480	19836440
															74768120	25177020	33187890	-191116470	123214810	5340580
															76675470	32806420	31662010	-200271750	117111290	5340580
															79727230	32043480	67138720	-181579720	106811600	5340580
															75912530	22506730	83160460	-185394420	117874230	-5722050
															72479300	35858180	88119570	-197601460	118255700	12207040
															37765530	23269670	98037790	-204849390	112533650	12207040
															37765530	43106110	113678060	-198745870	108718950	12207040
															51116980	27465840	131607150	-185775890	117492760	23269670
															64086960	62179610	138092140	-168228270	146865950	32043480
															39291410	49209630	168609740	-172042970	125503630	32043480
															29373190	59509320	175094730	-186538830	141143900	32043480
															26702900	46157870	163650630	-175857670	156402700	32043480
															24795550	46157870	191116470	-159454460	174713260	34332300
															21743790	46157870	212097320	-175476200	162887690	18692030
															5340580	40435820	204086450	-191116470	138473610	12207040
															23651140	62561080	212478790	-204467920	140380960	33187890
															28610250	69809010	218963780	-181579720	145340070	29373190
															-10681160	81253110	220871130	-171280030	126266570	29373190
															-21743790	94604560	223159950	-174331790	113678060	29373190
															-1907350	87356630	241470510	-185394420	120163050	27847310
															28610250	61035200	244903740	-179672370	97656320	-2288820
															44250520	66375780	244903740	-181961190	98800730	-23651140
															22888200	63324020	251388730	-167465330	101471020	-29373190
															39672880	50735510	259018130	-178909430	82778990	-22506730
															51498450	20599380	241470510	-188827650	75912530	-17166150
															54931680	26702900	247574030	-169754150	79345760	2670290
															65994310	35476710	262069890	-160980340	69809010	-9155280
															84304870	24414080	251007260	-172805910	59509320	-36239650
															85067810	35476710	241851980	-181961190	59509320	-17166150
															74768120	16021740	262069890	-178909430	59509320	-19836440
															84304870	24414080	214004670	-189209120	69427540	-16784680
															86593690	8010870	223541420	-180816780	75149590	-36239650
															91934270	-13732920	228500530	-189590590	52261390	-34713770
															96511910	5340580	239181690	-164413570	43869050	-34713770
															111007770	0	275421340	-163650630	48446690	-34713770
															134277440	-18310560	261688420	-174331790	69427540	-18692030
															137329200	-1144410	259018130	-183487070	78582820	-27465840
															124359220	-1525880	230407880	-175857670	76675470	-27465840
															122451870	3433230	210189970	-163269160	74768120	-27465840
															119400110	10299690	208282620	-159072990	75912530	-9155280
															132370090	8010870	209427030	-146103010	68664600	14114390
															83160460	37002590	165557980	-146103010	78964290	14114390
															107193070	46920810	151825060	-146103010	64849900	14114390
															100326610	48446690	133514500	-152969470	84686340	-6103520
															67520190	48446690	108718950	-140380960	58746380	4196170
															61035200	48446690	100326610	-146865950	106048660	-5722050
															58746380	45013460	104141310	-153732410	88119570	-2288820
															76294000	17166150	61035200	-154113880	87738100	8010870
															76294000	17166150	68664600	-140380960	75912530	3814700
															76294000	17166150	77819880	-146484480	87356630	13732920
															90026920	24414080	83160460	-157547110	85830750	11825570
															76294000	45776400	88501040	-165557980	106048660	2288820
															60272260	45776400	107574540	-147628890	112152180	-4196170
															61798140	45776400	122451870	-142288310	88501040	-20599380
															58746380	40054350	130081270	-161743280	92697210	-3051760
															44250520	45013460	139236550	-181579720	97274850	-11062630
															22888200	71716360	171661500	-174331790	97274850	-20599380
															15258800	69809010	171280030	-180435310	97274850	-34332300
															32806420	60653730	180816780	-168228270	61798140	-47302280
															33569360	75149590	207901150	-159835930	52642860	-60272260
															36239650	64468430	207901150	-165557980	64468430	-56839030
															39672880	75531060	207901150	-146484480	48828160	-59127850
															37765530	57220500	218582310	-160598870	32043480	-57601970
															62942550	51879920	245666680	-150299180	38147000	-64086960
															33569360	36239650	253677550	-165939450	19073500	-59127850
															28610250	52642860	289154260	-168609740	29754660	-81634580
															58746380	38147000	295639250	-168991210	18692030	-87738100
															55694620	33950830	270080760	-182342660	25939960	-91171330
															68283130	13732920	250625790	-179672370	17166150	-96893380
															66375780	21362320	256729310	-189972060	3814700	-85449280
															79345760	2670290	272369580	-196457050	3814700	-78201350
															69046070	11444100	281143390	-186157360	-20980850	-68664600
															68664600	22888200	259018130	-176620610	-32424950	-65994310
															78201350	20599380	263595770	-164795040	-46539340	-88882510
															71716360	40435820	260925480	-161743280	-62561080	-85449280
															58364910	16021740	252151670	-146103010	-72479300	-75912530
															80108700	-381470	255203430	-119781580	-53024330	-82778990
															97656320	3814700	242996390	-119781580	-36621120	-50354040
															83160460	7247930	232696700	-119781580	-28228780	-49209630
															97274850	23651140	242614920	-116348350	-38528470	-55694620
															62942550	27084370	233459640	-126648040	-37384060	-66375780
															59127850	12588510	215149080	-111007770	-21743790	-53024330
															70190480	30899070	208282620	-125885100	-40817290	-57220500
															39672880	31280540	196075580	-131607150	-24795550	-45394930
															49209630	46539340	196075580	-146103010	-31662010	-62179610
															59890790	14114390	196075580	-117111290	-18310560	-33187890
															65994310	30517600	207901150	-109481890	-12588510	-26702900
															30136130	63705490	198745870	-112915120	-16021740	-30517600
															30136130	45013460	178909430	-115966880	-12207040	-40817290
															30136130	51116980	173568850	-117874230	-12969980	-36239650
															34332300	36621120	173568850	-122833340	4196170	-48828160
															40054350	26321430	178527960	-116729820	12207040	-48065220
															33569360	33950830	178527960	-130081270	6484990	-65612840
															37002590	32424950	178527960	-130081270	33187890	-65612840
															34332300	34332300	191497940	-130081270	-762940	-65612840
															33950830	17166150	157165640	-160598870	32806420	-40817290
															18310560	32424950	157165640	-165939450	31280540	-66757250
															33187890	37384060	157165640	-143814190	-3051760	-83923400
															26702900	49972570	157928580	-150680650	1907350	-86212220
															14495860	31280540	151062120	-144577130	-4959110	-89645450
															24032610	34332300	134658910	-150680650	-2670290	-63324020
															33950830	38909940	144195660	-147628890	-22125260	-74386650
															44250520	36621120	128173920	-148010360	2288820	-130462740
															32806420	12969980	103378370	-152206530	762940	-105285720
															22506730	16403210	127792450	-146484480	762940	-90408390
															38909940	45776400	116348350	-148010360	762940	-81634580
															57601970	34332300	97274850	-159835930	14114390	-100326610
															44631990	50735510	122070400	-164413570	-5722050	-106430130
															65612840	49972570	103759840	-155258290	-5340580	-101471020
															54931680	10681160	101089550	-175476200	-20217910	-110244830
															58364910	25558490	111389240	-185394420	-17547620	-114441000
															64849900	14495860	131607150	-170898560	-9536750	-104522780
															62561080	9155280	117874230	-166320920	-8392340	-94986030
															53024330	14495860	123977750	-163269160	-19454970	-123596280
															76675470	9536750	113296590	-145340070	-25939960	-115585410
															67901660	-1525880	118255700	-167846800	-20599380	-107574540
															74768120	5340580	137710670	-180816780	-21743790	-119400110
															78964290	-16403210	146103010	-142288310	-18310560	-137710670
															86975160	-13351450	165176510	-163650630	-43106110	-124740690
															65231370	-15258800	170898560	-165557980	-31280540	-117874230
															67520190	-3433230	174331790	-150680650	-28991720	-101471020
															51879920	-5340580	187301770	-156402700	3433230	-120163050
															54168740	-19454970	178527960	-180435310	4959110	-106811600
															61798140	-25558490	189209120	-174713260	-3814700	-86212220
															61798140	-11444100	221634070	-194549700	-11825570	-78582820
															61798140	-20599380	215530550	-168228270	-19454970	-108718950
															52261390	4959110	222015540	-147628890	-2670290	-101471020
															67901660	20599380	209808500	-170898560	-9536750	-91171330
															64849900	19073500	229644940	-188446180	-17166150	-90789860
															56076090	27847310	252914610	-177765020	-10681160	-115966880
															54168740	12969980	229644940	-156021230	-17166150	-113296590
															73623710	25939960	238418750	-154495350	-9536750	-98037790
															83923400	25939960	265503120	-161361810	9918220	-91552800
															94986030	25939960	274658400	-161361810	-381470	-84304870
															102615430	9155280	260925480	-161361810	6866460	-90789860
															78964290	26321430	244522270	-174713260	-8773810	-99182200
															78964290	14495860	247574030	-179672370	-17929090	-90408390
															78964290	9536750	255966370	-160217400	-15258800	-96511910
															95367500	2670290	269317820	-174713260	-24414080	60272260
															111389240	5722050	239563160	-191879410	-35476710	-139236550
															120544520	34713770	241089040	-198364400	-26321430	-147628890
															123977750	23269670	246429620	-178527960	-18692030	-101471020
															125503630	15640270	238037280	-170517090	-1907350	-102615430
															131225680	14495860	223159950	-172042970	-32424950	-101852490
															141525370	14495860	201416160	-143814190	-32424950	-120544520
															159835930	14495860	205230860	-157547110	-32424950	-117874230
															152206530	3814700	216293490	-146865950	-52642860	-125885100
															148773300	4196170	191116470	-132370090	-45776400	-133133030
															133895970	-12969980	170517090	-145340070	-58364910	-137710670
															117492760	2288820	162506220	-152969470	-54931680	-120925990
															133133030	8010870	164413570	-154876820	-43106110	-114441000
															129318330	48828160	137710670	-139618020	-58364910	-114441000
															145721540	41580230	134658910	-155639760	-55313150	-114441000
															133133030	12969980	133895970	-149917710	-72860770	-34332300
															134277440	28610250	149154770	-122833340	-70571950	-29754660
															137329200	28610250	151443590	-125503630	-69046070	-31662010
															164795040	24032610	159072990	-113678060	-61035200	-39291410
															143432720	34332300	164413570	-121307460	-68283130	-57220500
															123977750	65231370	168228270	-128936860	-60653730	-41961700
															107193070	44250520	156021230	-117874230	-56839030	-32806420
															113678060	35858180	161361810	-112915120	-40054350	-14114390
															135803320	55694620	178527960	-74768120	-48446690	-22888200
															101471020	54550210	168609740	-122070400	-71716360	-38528470
															109100420	61798140	151062120	-126648040	-80490170	-24032610
															117492760	67901660	172424440	-105285720	-72097830	-41198760
															128173920	74386650	168991210	-98037790	-61798140	-46539340
															98800730	83160460	168609740	-91552800	-72479300	-33187890
															86975160	72860770	179290900	-83160460	-78582820	-44250520
															98037790	102996900	192260880	-90408390	-65994310	-47683750
															101089550	97656320	203704980	-81253110	-66375780	-61416670
															101471020	84686340	191497940	-68664600	-85067810	-39291410
															82397520	69427540	227356120	-77056940	-74005180	-54550210
															82016050	69427540	227356120	-86212220	-79345760	-59127850
															88501040	69427540	227356120	-92315740	-70953420	-59509320
															82016050	56076090	211715850	-101471020	-56457560	-70953420
															75531060	59890790	197601460	-107193070	-52261390	-64086960
															65231370	49972570	204086450	-116729820	-66757250	-71716360
															69046070	43106110	197219990	-98037790	-84304870	-76294000
															75531060	74768120	221634070	-98037790	-83923400	-91552800
															83160460	59127850	222778480	-79727230	-99563670	-99563670
															109100420	51879920	211715850	-99563670	-99563670	-87738100
															116729820	53024330	212860260	-104904250	-99563670	-77438410
															112533650	37002590	233078170	-80108700	-84304870	-71334890
															123977750	36239650	231933760	-114822470	-85830750	-106811600
															126648040	37002590	236511400	-114059530	-65994310	-95748970
															133514500	35858180	247192560	-104141310	-81253110	-94223090
															163650630	20599380	234222580	-132751560	-78964290	-98037790
															149154770	21743790	235366990	-127792450	-88501040	-111007770
															131988620	4577640	233459640	-107193070	-82016050	-90026920
															153350940	11062630	214386140	-143051250	-62942550	-112915120
															172805910	-762940	203323510	-144958600	-57220500	-118637170
															180435310	21743790	207519680	-141906840	-69427540	-123977750
															169754150	3433230	212860260	-137329200	-72097830	-136566260
															172042970	-381470	201034690	-144577130	-75531060	-135421850
															165557980	1144410	191879410	-143051250	-67901660	-136947730
															174713260	-762940	212478790	-146103010	-54931680	-120925990
															174713260	16403210	199890280	-131225680	-49209630	-129318330
															174713260	-2670290	198364400	-111007770	-39672880	-112152180
															185012950	381470	203704980	-124740690	-71716360	-93460150
															191116470	6103520	186157360	-121688930	-83160460	-88501040
															191116470	16784680	179290900	-144958600	-58746380	-103759840
															191116470	13351450	198745870	-147628890	-63324020	-127029510
															161743280	22888200	163650630	-167083860	-37384060	-107193070
															162506220	38909940	159454460	-149917710	-32043480	-86212220
															156402700	49972570	159454460	-141525370	-28228780	-70190480
															129318330	38147000	159454460	-126266570	-33187890	-97274850
															139618020	38528470	139999490	-124359220	-48828160	-73623710
															133133030	46920810	125503630	-135040380	-50354040	-72860770
															122070400	46157870	148391830	-114059530	-49209630	-83541930
															141906840	59890790	162887690	-117111290	-49972570	-109863360
															148391830	64086960	160980340	-115203940	-65231370	-113296590
															133514500	57601970	159454460	-125122160	-24032610	-113296590
															133514500	54550210	157165640	-138092140	-34332300	-113296590
															133514500	38528470	162506220	-157928580	-22125260	-71334890
															145721540	61416670	173187380	-158691520	-43487580	-94604560
															123977750	40435820	152206530	-146865950	-49209630	-95748970
															111007770	79727230	149536240	-155639760	-61798140	-117492760
															104141310	86975160	175476200	-62179610	-65612840	-117492760
															102996900	78964290	178146490	-150680650	-75912530	-117492760
															107193070	90789860	185775890	-149536240	-87356630	-106811600
															81253110	75531060	193023820	-137329200	-90408390	-107956010
															64468430	59509320	193786760	-131607150	-109863360	-127792450
															74768120	73623710	202560570	-122833340	-97656320	-143051250
															112533650	60653730	221252600	-142288310	-85449280	-111770710
															84686340	44631990	221252600	-144195660	-91171330	-117874230
															65994310	35858180	221252600	-164032100	-77056940	-121307460
															99563670	28610250	196457050	-182342660	-104141310	-137329200
															62561080	38147000	203704980	-181198250	-83160460	-124740690
															45013460	33569360	224685830	-166702390	-83160460	-136947730
															56457560	35858180	235366990	-159454460	-83160460	-130081270
															67520190	42343170	226974650	-143432720	-104904250	-122070400
															49972570	10681160	217819370	-123977750	-87356630	-130462740
															51498450	9918220	207519680	-94986030	-94986030	-135803320
															40054350	22888200	211715850	-60653730	-92697210	-136947730
															25558490	9155280	227356120	-67138720	-91552800	-133514500
															22125260	762940	230789350	-62179610	-89263980	-137710670
															41580230	1144410	244140800	-59890790	-69809010	-138092140
															47302280	12207040	259399600	-65231370	-71334890	-122451870
															28991720	13732920	229644940	-63705490	-65231370	-120544520
															43106110	12969980	246811090	-68283130	-69809010	-97656320
															33569360	12969980	246811090	-78582820	-54931680	-88501040
															30899070	12969980	246811090	-70190480	-50735510	-90789860
															45013460	25939960	189590590	-57601970	-53787270	-105285720
															35095240	14877330	193786760	-37384060	-38909940	-114441000
															2670290	3433230	200271750	-46920810	-46539340	-113296590
															8392340	12207040	166702390	-35476710	-61416670	-100326610
															10681160	11825570	186920300	-49591100	-43869050	-96893380
															-23269670	24032610	188446180	-32424950	-48065220	-84304870
															-5722050	11444100	185012950	-30136130	-38528470	-97656320
															-18692030	26702900	177002080	-28228780	-25177020	-98037790
															-11062630	38909940	162887690	-26321430	-34713770	-75531060
															-15640270	37765530	175476200	-3433230	-28991720	-77819880
															-14877330	37765530	186157360	-26321430	-6103520	-77056940
															-20217910	37765530	212860260	-43106110	-11062630	-53405800
															-15640270	20217910	214767610	-40817290	-34713770	-63705490
															-19454970	25558490	198364400	-61416670	-37002590	-56839030
															-11062630	24795550	194168230	-70190480	-33569360	-61416670
															-4196170	42724640	181198250	-70190480	-46920810	-68664600
															381470	28228780	173950320	-70190480	-27465840	-71716360
															-2670290	38147000	181198250	-43487580	-27465840	-84304870
															1525880	16784680	197219990	-65231370	-49972570	-67138720
															-8010870	9155280	211334380	-57983440	-31662010	-70571950
															3814700	-6103520	183487070	-75149590	-32043480	-76675470
															5340580	-7629400	208282620	-99945140	-22506730	-74005180
															17166150	-5722050	208282620	-79727230	-22888200	-107193070
															13351450	-24414080	208282620	-69809010	-36239650	-109481890
															16784680	-54168740	209808500	-62561080	-51116980	-101852490
															17166150	-25558490	199127340	-82016050	-40435820	-111389240
															17166150	-37384060	178909430	-99945140	-38909940	-106430130
															17166150	-47683750	190353530	-109481890	-38528470	-131988620
															30517600	-75149590	220871130	-106811600	-53024330	-137710670
															42724640	-65994310	228882000	-98800730	-64468430	-138473610
															42724640	-78201350	228882000	-120163050	-82778990	-139999490
															42724640	-78201350	228882000	-111007770	-56457560	-116729820
															35095240	-80490170	204467920	-104141310	-65612840	-139618020
															46920810	-87738100	210189970	-91171330	-59509320	-128555390
															46920810	-94604560	215149080	-79727230	-56076090	-125122160
															46920810	-96130440	221252600	-79727230	-38147000	-110626300
															58364910	-102233960	215912020	-79727230	-44250520	-127029510
															34713770	-99563670	200653220	-97656320	-64086960	-107193070
															34713770	-98419260	188064710	-115585410	-33187890	-107956010
															34713770	-89645450	192642350	-112533650	-43106110	-91552800
															42724640	-91171330	199127340	-112533650	-53405800	-97656320
															30899070	-96893380	188827650	-105667190	-22888200	-97656320
															30899070	-94604560	182342660	-106430130	-43869050	-97656320
															30899070	-74768120	171280030	-82016050	-38909940	-136566260
															28228780	-107193070	178909430	-84686340	-35095240	-127410980
															14495860	-106811600	157547110	-63324020	-17166150	-128936860
															3433230	-90026920	154495350	-44250520	-30899070	-139236550
															9536750	-98419260	160217400	-75531060	-34713770	-129699800
															25939960	-86975160	175094730	-46539340	-27465840	-128555390
															12969980	-91934270	169754150	-52642860	-46157870	-133895970
															10299690	-81634580	180053840	-72860770	-33950830	-118637170
															-1907350	-70190480	189590590	-77056940	-26321430	-142288310
															-18310560	-78201350	214386140	-48446690	-33187890	-133133030
															-27465840	-83923400	199127340	-41961700	-20599380	-109863360
															-24414080	-68283130	199127340	-64468430	-47683750	-119781580
															-12207040	-62561080	199127340	-64468430	-28991720	-124740690
															-16784680	-73242240	225067300	-64468430	-29373190	-120163050
															-12207040	-63705490	217056430	-51879920	-49209630	-139236550
															-12207040	-68664600	217056430	-72860770	-80490170	-141525370
															-12207040	-77438410	217056430	-79345760	-70190480	-159072990
															-17547620	-64468430	212860260	-62561080	-67138720	-127029510
															-8773810	-85449280	220871130	-59890790	-68283130	-136566260
															9155280	-81634580	220871130	-47683750	-80108700	-141143900
															11825570	-78582820	220871130	-60272260	-60653730	-148773300
															-2288820	-62561080	231933760	-59127850	-85830750	-139618020
															-3433230	-82016050	222397010	-68664600	-82397520	-121688930
															11062630	-93841620	200271750	-78201350	-82397520	-119400110
															3433230	-90408390	178909430	-78201350	-82397520	-117492760
															-22125260	-99945140	191497940	-68283130	-74768120	-128173920
															-29373190	-104904250	184631480	-74768120	-91171330	-108718950
															-1144410	-109481890	212478790	-88882510	-97274850	-114822470
															7629400	-94604560	216293490	-88882510	-88882510	-119781580
															5722050	-113678060	192642350	-88882510	-84686340	-137329200
															762940	-104522780	182342660	-51498450	-65612840	-106048660
															-20217910	-115585410	200271750	-46157870	-54168740	-101471020
															-25177020	-116348350	201416160	-29373190	-67520190	-97274850
															8773810	-134277440	191497940	-29373190	-79345760	-91934270
															6866460	-128936860	186538830	-13351450	-60653730	-82778990
															-8010870	-117874230	182342660	-29373190	-48065220	-95367500
															-14114390	-112533650	160980340	-20599380	-56076090	-84304870
															-4196170	-116729820	188446180	-16021740	-52261390	-80871640
															-4577640	-87738100	153732410	-26702900	-48065220	-70571950
															-8392340	-119400110	165939450	-11825570	-46920810	-48065220
															-6484990	-93460150	156784170	-20980850	-51498450	-55313150
															13732920	-89645450	160598870	-2670290	-38528470	-62179610
															8773810	-80108700	148391830	-3051760	-22888200	-45394930
															-9155280	-77056940	127410980	7629400	-48065220	-24414080
															-20980850	-82778990	140762430	1907350	-25939960	-43487580
															381470	-86212220	169754150	16784680	-25939960	-45776400
															-6866460	-54550210	150680650	-7629400	-6484990	-29373190
															1144410	-58364910	157165640	-26321430	3433230	-11825570
															-25939960	-51498450	152969470	1525880	-9536750	-20217910
															-27847310	-59890790	131607150	-6103520	-11444100	-27465840
															-47302280	-64468430	126266570	-35476710	-8773810	-2288820
															-20980850	-64468430	143814190	-20980850	-4196170	-16784680
															-14877330	-63705490	160980340	-25558490	-18310560	-9536750
															-13732920	-59509320	152206530	-45776400	-1907350	-22888200
															13351450	-46539340	153350940	-36239650	-25558490	-22888200
															13351450	-53787270	150299180	-30136130	-31280540	-22888200
															13351450	-64468430	161743280	-49209630	-25177020	-28228780
															3051760	-79727230	174713260	-33187890	-27465840	-61416670
															12969980	-63705490	170898560	-38147000	-34332300	-45013460
															15640270	-72097830	178909430	-51116980	-25939960	-69809010
															27465840	-81253110	175857670	-65994310	-40435820	-69809010
															33569360	-66757250	183868540	-78582820	-61416670	-88882510
															29754660	-72097830	183487070	-68664600	-48065220	-63324020
															27084370	-70190480	181961190	-86975160	-48065220	-70190480
															48065220	-69427540	162124750	-73242240	-48065220	-62561080
															30899070	-73623710	174331790	-80871640	-41198760	-66375780
															31662010	-85449280	186538830	-93078680	-48446690	-88501040
															33950830	-62942550	177002080	-71334890	-69046070	-80871640
															14877330	-85830750	171661500	-59890790	-45013460	-83541930
															12969980	-58364910	173950320	-60272260	-54550210	-91171330
															38909940	-73623710	186157360	-57983440	-47302280	-88882510
															60653730	-86593690	194549700	-54168740	-56457560	-81253110
															38909940	-117111290	159835930	-44250520	-18310560	-56076090
															37002590	-115585410	139618020	-70953420	-36239650	-53405800
															38147000	-111389240	153350940	-54168740	-53787270	-34332300
															17547620	-119400110	199127340	-70571950	-53787270	-46157870
															18692030	-94223090	186920300	-60272260	-53787270	-27847310
															12588510	-97274850	183868540	-64849900	-23651140	-27084370
															19836440	-77438410	151062120	-61416670	-15640270	-43487580
															4577640	-89263980	130844210	-47302280	-15640270	-30136130
															8392340	-99182200	116729820	-53024330	-15640270	-28991720
															-381470	-85830750	129699800	-54168740	-21743790	-18692030
															762940	-72479300	114441000	-46539340	-21362320	-27465840
															12207040	-74768120	121307460	-34332300	-21362320	-5340580
															-10681160	-80108700	111770710	-22506730	-21362320	2288820
															-9536750	-93460150	120925990	-43106110	-30899070	11444100
															8392340	-87738100	129699800	-25177020	-5340580	27465840
															-8773810	-87738100	114059530	-30517600	-5340580	12588510
															-14495860	-87738100	94604560	-24414080	-5340580	6103520
															-17929090	-112533650	97656320	-48446690	-16403210	4577640
															-37384060	-89263980	92315740	-58746380	-16784680	-2670290
															-19836440	-107956010	92315740	-48828160	-16784680	7247930
															-16403210	-119400110	92315740	-50735510	-16784680	-5340580
															-36239650	-112152180	88501040	-58746380	-23651140	-22888200
															-31280540	-102615430	111389240	-59890790	-32806420	-28991720
															-26321430	-108337480	114822470	-68283130	-24414080	-30517600
															-22125260	-117492760	137329200	-56839030	-35095240	-30517600
															-17929090	-109863360	148010360	-55313150	-43869050	-30517600
															-35858180	-114441000	125885100	-63705490	-38147000	-18692030
															-32424950	-142288310	125885100	-46157870	-38147000	-25558490
															-40435820	-129318330	125885100	-45013460	-38147000	-52261390
															-28610250	-142669780	135803320	-36621120	-61416670	-51498450
															-15258800	-114441000	136566260	-47683750	-56839030	-44250520
															-34332300	-114441000	115966880	-61416670	-59890790	-51498450
															-29373190	-114441000	128173920	-68283130	-67138720	-31280540
															-5722050	-111770710	120925990	-51116980	-75912530	-8773810
															-17547620	-129699800	143051250	-35095240	-75531060	-22506730
															-24032610	-108337480	158310050	-7629400	-56457560	-29754660
															-25558490	-104522780	140762430	-10299690	-77438410	-31280540
															-23651140	-127792450	115966880	-20599380	-80108700	-37765530
															-18692030	-107956010	141525370	-25558490	-72479300	-59509320
															-13351450	-123214810	159454460	-11825570	-58364910	-79345760
															2670290	-122451870	152969470	-30136130	-41961700	-44631990
															4196170	-126266570	138473610	-6484990	-20980850	-35476710
															14114390	-107956010	166702390	9918220	-34332300	-28991720
															3433230	-109481890	173568850	-5340580	-34332300	-34332300
															-19836440	-102996900	177002080	3814700	-34332300	-37765530
															-8392340	-88119570	177002080	3814700	-27465840	-48446690
															-38909940	-86593690	178527960	3433230	-25558490	-52642860
															-40817290	-68664600	207138210	15258800	-25558490	-51498450
															-33950830	-64468430	208282620	3433230	-25558490	-27084370
															-49209630	-48065220	204467920	1144410	-44250520	-3814700
															-56076090	-65612840	222015540	32424950	-39291410	-5340580
															-43487580	-65612840	222015540	18692030	-39291410	-8773810
															-40054350	-65612840	222015540	29754660	-39291410	-33950830
															-53024330	-35476710	228882000	45013460	-37384060	-59509320
															-37384060	-43869050	251770200	17547620	-30517600	-60653730
															-42343170	-43869050	251770200	29373190	-17929090	-51498450
															-40435820	-43869050	254059020	16403210	-4959110	-64468430
															-31280540	-67138720	232315230	6103520	-15640270	-68283130
															-56839030	-54550210	261306950	16403210	-4577640	-72860770
															-45394930	-54550210	269317820	11444100	-7247930	-83541930
															-62179610	-54550210	251007260	12969980	-8010870	-65612840
															-41580230	-50735510	230026410	-14495860	-13732920	-59890790
															-51498450	-48446690	223541420	-13351450	-22506730	-91552800
															-64468430	-55313150	239181690	-21743790	-19836440	-95367500
															-57220500	-76294000	265503120	16784680	-22888200	-98419260
															-37765530	-68283130	238037280	3433230	-33950830	-79345760
															-28228780	-68283130	223159950	-16021740	-37002590	-84304870
															-29754660	-67520190	242233450	6484990	-33950830	-74386650
															-32806420	-83160460	231552290	-762940	-36621120	-64468430
															-56457560	-106048660	213241730	-11062630	-48065220	-60653730
															-62561080	-104904250	178146490	-25939960	-56839030	-82397520
															-45013460	-84304870	142669780	-6103520	-45776400	-83923400
															-43869050	-73623710	157547110	-6103520	-37765530	-103759840
															-41961700	-85067810	123977750	-6103520	-38528470	-82778990
															-45013460	-125122160	82778990	-10299690	-53024330	-77056940
															-45013460	-119400110	98800730	3051760	-45776400	-91171330
															-45013460	-124740690	86975160	-6866460	-52261390	-92315740
															-48065220	-136947730	56457560	-3433230	-60653730	-94986030
															-50354040	-107956010	45013460	19454970	-47683750	-78964290
															-45394930	-112915120	45394930	-14877330	-57220500	-56839030
															-44250520	-108337480	50354040	8010870	-69046070	-59509320
															-63324020	-120544520	48065220	23651140	-42343170	-78201350
															-57601970	-134658910	32424950	7247930	-41198760	-71716360
															-67520190	-150680650	31662010	4196170	-80490170	-77819880
															-69046070	-132370090	33569360	11825570	-62942550	-43487580
															-45776400	-129699800	57220500	16784680	-49209630	-41580230
															-63705490	-100708080	45776400	9918220	-53405800	-65231370
															-78964290	-124359220	57601970	11062630	-41198760	-69427540
															-94986030	-101852490	67138720	21743790	-31662010	-53024330
															-123977750	-111770710	60653730	12588510	-37384060	-71716360
															-122070400	-114441000	87738100	9918220	-58364910	-66375780
															-104141310	-114441000	82778990	12588510	-73242240	-87356630
															-99945140	-114441000	78582820	25939960	-62942550	-75531060
															-96130440	-84686340	84686340	20217910	-32424950	-90789860
															-72097830	-118255700	105667190	23269670	-32043480	-61035200
															-72097830	-143814190	119400110	6866460	-40054350	-74005180
															-72097830	-124740690	104141310	20599380	-47302280	-84686340
															-100326610	-121688930	121307460	22888200	-49591100	-65231370
															-137710670	-124359220	101852490	1144410	-49209630	-45394930
															-137710670	-124359220	117874230	3433230	-38147000	-40054350
															-137710670	-124359220	108718950	22888200	-56839030	-56457560
															-110626300	-123977750	122833340	13351450	-45776400	-69809010
															-100326610	-123596280	123977750	21362320	-37765530	-64086960
															-100326610	-135803320	123596280	40054350	-55313150	-64086960
															-100326610	-115585410	148773300	9536750	-49972570	-60653730
															-94604560	-112152180	136184790	-15258800	-50735510	-69427540
															-88119570	-131607150	164413570	4196170	-48065220	-62179610
															-88119570	-129699800	155639760	-4196170	-52261390	-48828160
															-88119570	-124740690	153350940	-17166150	-33187890	-35858180
															-119018640	-161743280	169372680	9918220	-46157870	-49209630
															-111007770	-167465330	183105600	5722050	-36621120	-47683750
															-111007770	-163269160	183105600	-12207040	-37384060	-37384060
															-111007770	-135040380	183105600	-12969980	-55694620	-17929090
															-115585410	-126648040	147628890	-32806420	-76675470	-28991720
															-98419260	-149536240	113296590	-19836440	-63705490	-24414080
															-98419260	-162124750	134658910	-25558490	-74005180	-381470
															-89645450	-174713260	132370090	6103520	-38909940	-17547620
															-83923400	-175094730	128555390	-381470	-41580230	-25939960
															-96893380	-183868540	129699800	20217910	-17166150	-46539340
															-96893380	-177765020	100326610	9155280	-14495860	-24795550
															-96893380	-156402700	109100420	23269670	-20217910	-14877330
															-96893380	-168991210	101852490	1144410	-24795550	-16784680
															-96893380	-190735000	78964290	-2670290	-33569360	-16021740
															-115585410	-154113880	73242240	6103520	-8010870	-24414080
															-112152180	-134277440	89645450	20980850	9536750	-10681160
															-112152180	-159454460	73242240	3051760	-2288820	-4196170
															-112152180	-143051250	46157870	24795550	22506730	-7629400
															-112152180	-128936860	56076090	30899070	11062630	-3433230
															-112152180	-124359220	67520190	31662010	-23651140	12588510
															-132751560	-108337480	75531060	381470	-14495860	14114390
															-148773300	-112152180	55313150	13732920	-12588510	5722050
															-141525370	-124359220	60272260	28228780	762940	25177020
															-172042970	-109481890	56457560	35476710	26321430	-16403210
															-172042970	-99563670	40435820	19836440	41198760	-10299690
															-172042970	-86593690	38528470	10299690	23651140	1144410
															-126648040	-110626300	37765530	9536750	39672880	51116980
															-131607150	-111007770	45013460	19073500	61035200	30517600
															-127792450	-82016050	52642860	-1907350	40435820	18692030
															-122070400	-84304870	35476710	762940	19836440	56076090
															-135803320	-98037790	46539340	9918220	18692030	32424950
															-143051250	-70571950	40817290	-6866460	27465840	31662010
															-143051250	-84686340	44631990	5340580	0	31280540
															-143051250	-73623710	33569360	-4959110	9918220	4577640
															-131225680	-75531060	27084370	5340580	28991720	5722050
															-141143900	-82778990	43106110	-33950830	5722050	21362320
															-108718950	-89645450	37384060	-26321430	-3814700	6866460
															-91934270	-108337480	34713770	-17547620	22125260	18692030
															-107193070	-113678060	34713770	-12969980	1144410	16021740
															-112915120	-112915120	34713770	-22888200	-8392340	31662010
															-126266570	-119400110	68283130	4577640	18310560	56839030
															-128173920	-98800730	73242240	-12588510	-19836440	34332300
															-113678060	-108718950	71716360	1525880	-18692030	32424950
															-114059530	-120544520	81253110	-26702900	-17929090	23269670
															-121307460	-134277440	79727230	-16784680	-6103520	38909940
															-115203940	-130081270	70571950	-12588510	15640270	33950830
															-98800730	-136184790	88119570	16784680	-16403210	37002590
															-96893380	-138473610	80490170	20599380	-14495860	27847310
															-92697210	-133133030	73623710	17929090	-23269670	22125260
															-83923400	-143814190	79345760	16784680	-9918220	32043480
															-94986030	-136566260	88501040	-2288820	3814700	56457560
															-119018640	-142669780	72860770	8773810	-3814700	54550210
															-99945140	-148391830	80490170	22888200	-1525880	54550210
															-109100420	-157165640	111007770	20599380	9918220	57983440
															-102996900	-135803320	102615430	14877330	6103520	52642860
															-108718950	-163650630	98800730	13732920	-19454970	40435820
															-138855080	-149536240	106048660	30899070	-11825570	27084370
															-140762430	-167083860	77819880	30899070	2288820	72860770
															-143051250	-155639760	68664600	38909940	21743790	49591100
															-137710670	-151062120	73242240	34332300	13732920	41198760
															-126648040	-142288310	75149590	40054350	-11825570	32043480
															-143432720	-151443590	88501040	30899070	0	54931680
															-148010360	-162506220	113296590	22888200	-15640270	61035200
															-132751560	-172805910	115585410	35476710	3433230	48828160
															-156021230	-183105600	124740690	57983440	-2288820	29754660
															-144958600	-172805910	130081270	45776400	-5340580	28228780
															-144577130	-179672370	139999490	39672880	11062630	18692030
															-129699800	-185775890	130844210	24032610	762940	41580230
															-129699800	-174331790	149154770	17547620	5340580	48828160
															-129699800	-164413570	135040380	20599380	19836440	54550210
															-139618020	-164413570	161361810	26702900	22506730	61416670
															-178909430	-164413570	177002080	54550210	4196170	21362320
															-178909430	-151062120	175476200	39672880	1525880	17929090
															-178909430	-177383550	177002080	34332300	-23269670	30517600
															-137329200	-171661500	159454460	24795550	8773810	35858180
															-144577130	-168609740	152206530	16403210	-7629400	46539340
															-144577130	-166320920	158691520	19836440	4577640	41580230
															-144577130	-195694110	164413570	20217910	-7629400	59890790
															-144577130	-180435310	162887690	21362320	3814700	56076090
															-144577130	-181198250	173568850	8010870	-12969980	75531060
															-117874230	-205993800	180435310	-9155280	-11825570	75149590
															-110244830	-182724130	153732410	-11062630	-31662010	58746380
															-100708080	-193786760	150680650	8773810	-15258800	23651140
															-74005180	-198745870	162887690	18692030	-11825570	29754660
															-104522780	-194168230	152206530	-14114390	-2670290	20980850
															-120925990	-207519680	128173920	1144410	3433230	6866460
															-120925990	-207519680	117111290	28610250	-12969980	-7247930
															-120925990	-207519680	134658910	30899070	-21743790	-9536750
															-109100420	-199890280	141525370	39291410	-17929090	-18310560
															-106430130	-198364400	130081270	31662010	-22125260	-48828160
															-94223090	-216674960	146865950	32424950	7629400	-20980850
															-86212220	-213241730	156402700	59890790	7629400	-29754660
															-74005180	-201416160	144577130	61035200	14495860	-33187890
															-99563670	-202179100	127792450	56457560	25177020	1907350
															-127792450	-202179100	111007770	69809010	14877330	6866460
															-129699800	-202179100	106811600	59509320	24414080	-33187890
															-120544520	-179672370	103378370	48446690	29373190	-20217910
															-99182200	-176620610	104141310	54550210	42724640	5340580
[truncated: 89,817 more rows]

## Sheet: Figure 4
Panel c			Panel d				Panel e					Panel f								Panel g					Panel h					Panel i
aUp	aNull		bUp above threshold	aUp	aNull		eUp	eNull	aUp	aNull		Null trial	2	10	20	50	200	Elec Up trial (above threshold)		bUp above threshold	aUp	aNull	bUp below threshold		eUp	eNull	aUp	aNull		Elec Up 81-104 (A-B)	Elec Null 81-104 (A-B)	Elec Up 81-49 (A-C)	Elec Null 81-49 (A-C)
2.10534	2.48506		2.72566	1.74776	2.03092		1.80417	1.86806	1.51708	3.55787		2.48506	2.11126	3.84684	2.10534	2.12529	2.9124	2.72566		2.72566	1.74776	2.03092	2.48191		1.80417	1.86806	1.51708	3.55787		1.42152	2.19722	1.36217	2.36921
3.84684	4.20805		1.8892	2.30099	3.91512		1.52351	2.99737	2.04816	2.33779		4.20805	1.67195	4.35229	2.69943	4.9594	3.08507	1.8892		1.8892	2.30099	3.91512	2.84705		1.52351	2.99737	2.04816	2.33779		2.76095	1.84402	4.75632	2.53149
2.12529	3.68071		4.88786	2.40673	1.46455		1.73679	2.08425	3.35303	4.74952		3.68071	3.52842	2.07069	3.81532	2.37713	2.32196	4.88786		4.88786	2.40673	1.46455	2.12728		1.73679	2.08425	3.35303	4.74952		2.42786	2.88756	1.57553	4.26738
2.69943	3.50548		1.35807	2.76048	1.55822		3.00515	2.51904	2.71946	1.45777		3.50548	1.96256	1.26239	2.13193	1.79417	2.73121	1.35807		1.35807	2.76048	1.55822	3.91191		3.00515	2.51904	2.71946	1.45777		1.50118	3.46604	2.13148	2.38404
2.38154	3.45156		1.47288	3.23365	3.96005		3.27938	3.36523	2.84672	2.50208		3.45156	2.45561	2.86038	3.96775	3.43491	3.31698	1.47288		1.47288	3.23365	3.96005	1.47112		3.27938	3.36523	2.84672	2.50208		3.32882	3.09752	3.52731	3.0167
4.9594	2.06555		2.03471	2.67915	4.01881		2.3937	3.16633	2.3876	2.20385		2.06555	1.69286	2.24532	2.36407	2.28909	2.02777	2.03471		2.03471	2.67915	4.01881	2.65404		2.3937	3.16633	2.3876	2.20385		1.88359	1.93966	2.98508	2.03502
3.81532	3.40881		2.2076	1.82579	3.7836		4.15449	2.49299	4.54132	2.41664		3.40881	1.95185	3.83934	2.59222	2.11094	2.49795	2.2076		2.2076	1.82579	3.7836	4.06397		4.15449	2.49299	4.54132	2.41664		3.11472	3.37396	2.69681	3.48877
2.02119	3.45711		1.76462	2.54097	2.80992		3.95215	2.50798	1.99438	3.27905		3.45711	1.60852	1.71119	1.21248	4.8605	2.09318	1.76462		1.76462	2.54097	2.80992	2.76189		3.95215	2.50798	1.99438	3.27905		2.14958	4.88845	3.74125	2.55611
2.9124	3.48549		2.28551	2.35747	2.25393		2.00339	2.49631	1.66674	3.80289		3.48549	4.46022	2.13983	1.73414	2.30339	3.87596	2.28551		2.28551	2.35747	2.25393	3.57425		2.00339	2.49631	1.66674	3.80289		1.50901	2.36954	2.11952	2.82456
3.08507	3.49839		1.27306	2.2316	1.58228		1.57323	3.55348	4.03288	3.67878		3.49839	3.33851	2.17113	2.62773	2.62892	2.40206	1.27306		1.27306	2.2316	1.58228	1.68061		1.57323	3.55348	4.03288	3.67878		3.36818	1.25456	1.32841	3.42
2.32196	4.02196		3.28645	1.68266	4.28272		4.19729	3.64544	1.2401	3.026		4.02196	2.28362	2.66662	1.93935	2.0567	1.84381	3.28645		3.28645	1.68266	4.28272	4.32761		4.19729	3.64544	1.2401	3.026		1.3797	4.9537	2.09428	3.40156
2.13193	4.17589		1.58779	1.78377	1.40237		1.37531	3.54984	2.23875	3.81215		4.17589	2.82774	2.29065	1.85313	3.04912	2.02867	1.58779		1.58779	1.78377	1.40237	1.77291		1.37531	3.54984	2.23875	3.81215		1.71839	3.39001	3.23641	3.62394
2.37713	1.85446		1.51155	1.89374	3.9877		3.10358	3.88002	2.98471	1.66572		1.85446	2.58644	2.84568	3.13704	2.08837	1.88776	1.51155		1.51155	1.89374	3.9877	2.15724		3.10358	3.88002	2.98471	1.66572		1.77369	1.54227	1.40612	3.02498
1.79417	3.5821		2.8161	1.9087	3.27295		1.63971	3.38215	2.59273	2.31256		3.5821	3.78212	4.61947	3.06557	2.19982	1.9269	2.8161		2.8161	1.9087	3.27295	2.01097		1.63971	3.38215	2.59273	2.31256		2.29155	2.2972	3.01351	3.35987
2.73121	1.85131		3.04204	2.26777	1.309		2.00688	2.99545	2.04993	3.89095		1.85131	3.39552	2.36669	1.86878	1.49662	1.40673	3.04204		3.04204	2.26777	1.309	4.48975		2.00688	2.99545	2.04993	3.89095		2.76513	1.48939	3.4399	3.40423
3.43491	3.41697		1.58302	2.50774	2.52951		1.43606	3.5978	2.0412	3.87367		3.41697	4.91592	3.91721	1.91115	2.29421	2.73009	1.58302		1.58302	2.50774	2.52951	4.16874		1.43606	3.5978	2.0412	3.87367		4.88866	3.41451	1.33177	3.07778
3.31698	3.53923		1.4149	2.04761	3.96067		3.04632	3.12738	2.25669	3.65482		3.53923	1.96127	2.56209	2.45416	1.86186	1.90335	1.4149		1.4149	2.04761	3.96067	1.91594		3.04632	3.12738	2.25669	3.65482		1.50233	3.05611	1.52826	3.41
2.09496	3.40204		1.2791	2.1599	4.00114		1.90607	3.50949	2.71684	2.64012		3.40204	2.92872	2.91443	2.38197	1.50391	2.33861	1.2791		1.2791	2.1599	4.00114	4.99622		1.90607	3.50949	2.71684	2.64012		2.62975	3.3613	1.84574	1.41345
4.35229	2.02045		1.93782	2.35739	3.73705		4.86269	2.7041	3.92122	3.63287		2.02045	1.75276	1.6854	1.3261	4.11785	3.01236	1.93782		1.93782	2.35739	3.73705	1.7807		4.86269	2.7041	3.92122	3.63287		4.53943	3.35569	2.33509	3.39198
2.07069	4.11582		3.67383	1.3706	3.93656		4.50454	3.88956	1.9381	3.01269		4.11582	2.25184	2.12681	4.89026	2.05607	2.07743	3.67383		3.67383	1.3706	3.93656	4.48852		4.50454	3.88956	1.9381	3.01269		1.84214	3.12689	2.94511	2.03071
2.02777	3.41471		4.40666	2.16848	4.14548		1.59257	1.85147	1.85192	3.72515		3.41471	3.9809	1.6682	2.15691	3.48015	2.60598	4.40666		4.40666	2.16848	4.14548	1.61262		1.59257	1.85147	1.85192	3.72515		1.34693	3.35962	4.13352	3.25276
2.45363	3.40027		3.39917	2.26335	1.88344		2.9646	1.357	1.26681	3.60604		3.40027	3.51824	4.4698	2.95162	4.63641	2.27561	3.39917		3.39917	2.26335	1.88344	3.22286		2.9646	1.357	1.26681	3.60604		3.86515	3.3903	3.27836	1.25211
2.49795	3.70256		1.74653	1.31629	3.37		3.04644	3.52936	2.28782	3.1379		3.70256	4.40381	1.77914	1.21459	2.21329	1.99256	1.74653		1.74653	1.31629	3.37	4.06944		3.04644	3.52936	2.28782	3.1379		2.10657	4.35331	2.577	3.34074
2.09318	3.47175		2.61505	4.36703	3.15103		1.70037	2.88682	1.9062	3.60354		3.47175	1.58554	3.43255	3.4483	1.46659	1.80546	2.61505		2.61505	4.36703	3.15103	1.63936		1.70037	2.88682	1.9062	3.60354		2.3423	3.35782	3.68591	3.42475
2.28909	2.73992		1.47907	3.27217	2.1605		2.28917	3.46624	2.65458	1.44663		2.73992	3.53405	4.86834	2.94734	2.86749	4.32841	1.47907		1.47907	3.27217	2.1605	3.0038		2.28917	3.46624	2.65458	1.44663		3.99491	3.37179	2.17444	1.69746
2.11094	2.77531		1.62281	2.52166	2.32995		2.22044	1.7535	1.66306	3.53522		2.77531	2.67766	1.87978	3.58736	4.55041	2.88924	1.62281		1.62281	2.52166	2.32995	2.61519		2.22044	1.7535	1.66306	3.53522		1.89948	3.34442	2.33955	3.33181
4.8605	3.38086		4.76152	2.07733	1.77713		1.36122	3.56229	2.92319	1.7809		3.38086	1.21448	2.4139	2.01732	1.94222	1.59085	4.76152		4.76152	2.07733	1.77713	1.51448		1.36122	3.56229	2.92319	1.7809		3.87453	4.15953	1.93143	1.95256
1.26239	3.87521		1.2586	2.05052	3.34989		2.01159	3.75415	3.16592	2.10399		3.87521	2.50118	2.31301	2.80726	3.0447	1.92809	1.2586		1.2586	2.05052	3.34989	1.75829		2.01159	3.75415	3.16592	2.10399		1.63459	4.44215	1.66244	3.40369
2.30339	3.83189		3.77799	1.86556	2.33978		2.11231	4.96116	4.19996	3.74051		3.83189	2.31559	3.89775	1.87726	2.4199	1.70621	3.77799		3.77799	1.86556	2.33978	3.84621		2.11231	4.96116	4.19996	3.74051		2.83341	4.36318	4.47484	1.40812
3.87596	3.08107		4.02391	1.9252	1.88514		1.57889	3.59899	1.77521	3.63901		3.08107	3.96507	2.23072	1.88617	3.56162	2.9782	4.02391		4.02391	1.9252	1.88514	2.41977		1.57889	3.59899	1.77521	3.63901		3.18157	3.38125	2.73785	3.15363
2.62892	2.42938		2.83542	1.71997	3.97513		3.97652	2.73199	3.25046	3.77893		2.42938	2.11632	3.92845	2.2715	1.93862	1.73816	2.83542		2.83542	1.71997	3.97513	1.65661		3.97652	2.73199	3.25046	3.77893		3.51285	4.10391	3.70172	3.3006
2.86038	3.68308		3.5618	1.40153	4.56468		1.82325	1.46936	1.57929	3.01548		3.68308	4.13407	2.68702	2.43423	1.73353	1.75194	3.5618		3.5618	1.40153	4.56468	1.65874		1.82325	1.46936	1.57929	3.01548		1.7562	4.26725	1.41611	4.47132
2.78538	3.92067		3.86032	2.08312	3.09789		2.95059	4.49896	2.41996	3.07892		3.92067	2.06262	3.86705	1.97229	1.86493	2.12482	3.86032		3.86032	2.08312	3.09789	4.16788		2.95059	4.49896	2.41996	3.07892		4.54349	3.32952	2.02273	3.41783
2.24532	3.93753		2.30767	2.17422	1.66578		2.4245	2.09674	2.55066	1.52883		3.93753	2.89315	2.40732	1.70465	2.15228	4.85143	2.30767		2.30767	2.17422	1.66578	1.29167		2.4245	2.09674	2.55066	1.52883		1.33108	4.0883	2.47468	3.3613
2.0567	2.10301		4.73805	2.47288	1.78412		3.63872	1.85831	2.35397	3.83865		2.10301	2.68751	2.2043	2.49244	1.71471	1.62615	4.73805		4.73805	2.47288	1.78412	4.6506		3.63872	1.85831	2.35397	3.83865		3.29277	4.25624	1.52195	3.23015
3.83934	3.43194		1.91287	4.42429	3.45842		2.0482	1.67481	1.63045	4.61791		3.43194	4.19758	2.26427	1.98314	2.57352	2.75972	1.91287		1.91287	4.42429	3.45842	4.44266		2.0482	1.67481	1.63045	4.61791		4.44277	3.46759	1.66179	1.27582
3.04912	3.09555		1.23824	1.66466	2.02254		2.06627	2.09539	1.24285	2.02273		3.09555	1.64698	2.67688	1.787	3.01029	2.89401	1.23824		1.23824	1.66466	2.02254	1.45177		2.06627	2.09539	1.24285	2.02273		2.02613	3.35831	2.74469	1.38502
1.8943	2.01392		3.32505	1.90794	1.78842		1.57024	3.5054	2.4719	2.21901		2.01392	1.75845	2.33568	1.85651	1.97368	1.7594	3.32505		3.32505	1.90794	1.78842	2.48873		1.57024	3.5054	2.4719	2.21901		2.04018	1.98308		1.63815
2.23943	1.78082		2.45973	2.39256	3.33003		2.10358	3.02694	4.632	3.12975		1.78082	2.35348	2.04827	1.36139	2.08187	1.58751	2.45973		2.45973	2.39256	3.33003	3.66004		2.10358	3.02694	4.632	3.12975		2.37195	1.42324		1.31142
3.96775	3.40855		3.9286	2.25722	3.1631		1.94302	3.70983	2.28504	1.65675		3.40855	3.08312	2.06557	1.80005	1.96299	1.79751	3.9286		3.9286	2.25722	3.1631	2.92		1.94302	3.70983	2.28504	1.65675		1.22233	2.6429		2.76742
2.08837	3.7966		2.32956	2.07544	3.55043		4.59833	4.29818	1.73605	4.17542		3.7966	2.45768	1.83255	1.50125	1.93329	1.94329	2.32956		2.32956	2.07544	3.55043	3.41027		4.59833	4.29818	1.73605	4.17542		2.54366	3.41533
1.71119	2.25528		1.64299	3.17813	3.35747		3.06926	4.40889	4.89267	2.89432		2.25528	1.95883	1.99236	1.67092	1.79962	1.94324	1.64299		1.64299	3.17813	3.35747	2.16033		3.06926	4.40889	4.89267	2.89432		1.96858	4.26168
2.51068	2.89882		4.40009	1.63756	4.031		1.53805	3.64536	1.62927	1.28623		2.89882	4.77041	4.06604	3.71626	2.04499	2.30375	4.40009		4.40009	1.63756	4.031	4.52821		1.53805	3.64536	1.62927	1.28623		1.56537	4.26918
2.13983	3.37113		3.36095	4.17976	1.58634		2.72458	4.25443	1.7347	1.49045		3.37113	1.82409	4.61672	4.8827	1.99545	2.00958	3.36095		3.36095	4.17976	1.58634	3.85319		2.72458	4.25443	1.7347	1.49045		2.22274	3.36892
2.40206	2.01603		3.03098	2.36958	1.97614		1.55861	1.68006	1.63926	2.22482		2.01603	2.7535	2.85659	1.67645	1.75129	2.21155	3.03098		3.03098	2.36958	1.97614	3.32124		1.55861	1.68006	1.63926	2.22482		2.66064	4.31809
2.19982	3.41967		4.95051	1.5452	4.62848		1.53825	3.71872	1.74649	1.47706		3.41967	1.69441	1.93729	1.9309	4.89343	1.98046	4.95051		4.95051	1.5452	4.62848	1.79741		1.53825	3.71872	1.74649	1.47706		4.49077	3.38596
2.17113	2.9979		3.48918	2.0103	1.81789		3.66285	3.04546	1.99361	3.40689		2.9979	1.9429	1.66377	2.05322	1.7338	2.23103	3.48918		3.48918	2.0103	1.81789	1.67967		3.66285	3.04546	1.99361	3.40689			4.61816
1.84381	1.83642		2.31047	2.07596	3.97773		1.65704	4.36711	2.42622	4.13377		1.83642	1.82991	1.95967	2.31412	1.95428	1.78332	2.31047		2.31047	2.07596	3.97773	4.70206		1.65704	4.36711	2.42622	4.13377			2.838
2.66662	3.42934		1.68772	2.58527	1.39145		1.56783	2.02195	2.22003	1.25362		3.42934	1.29929	2.35887	1.87249	1.93219	1.40411	1.68772		1.68772	2.58527	1.39145	2.33511		1.56783	2.02195	2.22003	1.25362			4.06077
1.75159	3.40302		2.78739	2.23664	2.83539		1.66781	3.58928	2.04104	3.80129		3.40302	1.71661	2.08124	1.73502	1.85246	2.6546	2.78739		2.78739	2.23664	2.83539	1.92846		1.66781	3.58928	2.04104	3.80129			4.20651
3.43329	2.67082		1.52961	2.14473	1.34965		2.05099	3.60178	2.06193	2.29417		2.67082	1.73711	3.94605	2.3784	2.3073	2.67977	1.52961		1.52961	2.14473	1.34965	3.11347		2.05099	3.60178	2.06193	2.29417			2.39006
2.25718	2.31205		4.36693	1.95953	1.98601		2.1606	3.54107	2.84004	2.43073		2.31205	1.75909	2.37498	4.69709	1.7244	2.58181	4.36693		4.36693	1.95953	1.98601	3.63375		2.1606	3.54107	2.84004	2.43073			3.91062
2.25481	1.70975		1.32102	2.62998	4.10563		2.40968	3.53419	1.97775	1.76538		1.70975	4.71632	2.42139	2.97056	1.55097	2.02152	1.32102		1.32102	2.62998	4.10563	3.68013		2.40968	3.53419	1.97775	1.76538			2.41664
2.20389	1.77865		1.89565	4.9059	2.25903		2.91959	2.50548	1.2193	1.7315		1.77865	1.90319	2.65703	3.79914	1.66853	1.76331	1.89565		1.89565	4.9059	2.25903	3.92485		2.91959	2.50548	1.2193	1.7315			3.38338
2.02867	3.37289		3.4081	2.14098	1.66363		3.48975	1.56828	3.37416	3.95764		3.37289	3.37775	1.94077	1.75342	1.6512	1.33954	3.4081		3.4081	2.14098	1.66363	4.10184		3.48975	1.56828	3.37416	3.95764			1.95453
2.36407	3.39718		1.83284	3.26402	2.1957		1.61972	3.93511	2.23465	1.38723		3.39718	1.87208	1.4285	3.10811	1.67811	3.29828	1.83284		1.83284	3.26402	2.1957	3.3391		1.61972	3.93511	2.23465	1.38723			4.19009
2.29065	1.66504		2.986	4.5424	2.15839		1.97505	1.30671	1.44339	3.49827		1.66504	4.9587	2.33912	2.00358	1.66601	1.72106	2.986		2.986	4.5424	2.15839	4.85857		1.97505	1.30671	1.44339	3.49827			3.30904
2.84568	2.63137		1.26286	4.44447	2.75223		2.30412	4.21085	2.25014	1.33693		2.63137	3.71112	1.81058	3.13956	3.67446	3.24436	1.26286		1.26286	4.44447	2.75223	2.09242		2.30412	4.21085	2.25014	1.33693			3.41311
1.49662	2.10442		3.61759	3.67888	1.35018		1.38277	4.53423	2.25743	3.11906		2.10442	3.64227	3.11431	2.29661	1.23212	1.94966	3.61759		3.61759	3.67888	1.35018	2.47605		1.38277	4.53423	2.25743	3.11906			3.36404
4.31174	3.40812		3.53663	2.40802	1.71211		3.92704	4.09469	1.52588	3.89788		3.40812	2.03721	2.4089	1.69134	2.2714	1.69247	3.53663		3.53663	2.40802	1.71211	4.80176		3.92704	4.09469	1.52588	3.89788			4.27594
4.61947	4.06917		3.48393	3.94457	4.00798		4.58559	4.92364	2.1178	3.82521		4.06917	2.17512	3.98991	1.7161	1.75729	1.85696	3.48393		3.48393	3.94457	4.00798	1.95174		4.58559	4.92364	2.1178	3.82521			4.32058
2.29421	3.36097		1.35055	1.25495	4.47218		1.2619	3.62689	2.20512	3.41168		3.36097	1.81043	1.93022	2.05162	4.99153	1.75522	1.35055		1.35055	1.25495	4.47218	2.67801		1.2619	3.62689	2.20512	3.41168			3.9764
1.86186	2.42342		4.24753	2.38205	3.77512		1.62214	3.1352	2.12062	3.36114		2.42342	1.96172	2.10907	1.78694	1.74658	2.2709	4.24753		4.24753	2.38205	3.77512	2.50274		1.62214	3.1352	2.12062	3.36114			3.34746
2.59222	3.89235		2.43534	1.93128	3.00392		4.18714	3.52952	1.64389	1.36495		3.89235	2.40062	2.45129	2.27627	1.90339	1.84756	2.43534		2.43534	1.93128	3.00392	3.12412		4.18714	3.52952	1.64389	1.36495			2.05443
1.21248	3.4191		1.37951	2.29212	3.6163		2.02052	1.99901	1.49578	3.04398		3.4191	2.36861	2.35203	1.49641	4.43015	1.94392	1.37951		1.37951	2.29212	3.6163	3.18073		2.02052	1.99901	1.49578	3.04398			3.33046
2.36669	1.41558		1.9284	3.29099	3.77287		4.87186	3.67186	1.93675	2.14942		1.41558	1.79661	1.94015	1.30589	1.76597	2.06318	1.9284		1.9284	3.29099	3.77287	2.06176		4.87186	3.67186	1.93675	2.14942			1.88023
1.96901	3.37353		1.22212	1.66134	3.89661		2.09568	1.82567	1.50323	2.36335		3.37353	2.30128	2.77709	3.64386	2.33988	1.99975	1.22212		1.22212	1.66134	3.89661	2.56365		2.09568	1.82567	1.50323	2.36335			3.07687
1.88776	3.45291		3.11222	2.02342	1.40571		1.63983	2.88362	2.89346	2.69095		3.45291	3.42309	4.23117	4.90791	2.33941	1.88234	3.11222		3.11222	2.02342	1.40571	4.17583		1.63983	2.88362	2.89346	2.69095			1.40485
1.9269	3.40349		1.58669	2.90474	4.52295		3.20344	4.5124	2.01011	1.68591		3.40349		4.88186	2.1025	1.37431	1.33728	1.58669		1.58669	2.90474	4.52295	3.97539		3.20344	4.5124	2.01011	1.68591			2.57524
3.91721	2.34439		4.71933	3.26736	2.19382		2.338	2.44716	2.11456	1.96362		2.34439		1.8064	2.06057	4.25148	2.26021	4.71933		4.71933	3.26736	2.19382	1.63697		2.338	2.44716	2.11456	1.96362			2.43581
1.73414	2.34588		3.74657	3.60806	3.207		4.63745	1.50659	2.18939	2.62754		2.34588		1.98994	2.49653	2.17045	4.92921	3.74657		3.74657	3.60806	3.207	3.19564		4.63745	1.50659	2.18939	2.62754			3.35462
2.62773	3.42559		3.87711	3.89313	2.80848		3.5437	1.77357	1.23875	4.14974		3.42559		3.27633	2.21106	2.01585	2.0797	3.87711		3.87711	3.89313	2.80848	2.68503		3.5437	1.77357	1.23875	4.14974			3.25796
1.50391	2.51757		4.8009	2.70895	2.04982		2.08351	3.89812	1.81203	4.33		2.51757		2.83787	2.3381	1.74354	3.91623	4.8009		4.8009	2.70895	2.04982	1.35936		2.08351	3.89812	1.81203	4.33			1.28176
1.93935	3.36388		1.66513	2.17483	1.25456		1.26525	3.54873	1.69079	2.21794		3.36388		1.75069	1.89506	1.27767	2.11683	1.66513		1.66513	2.17483	1.25456	3.59641		1.26525	3.54873	1.69079	2.21794			3.08642
4.11785	3.21628		3.1931	3.4712	3.97722		1.38068	1.86909	1.70107	4.8638		3.21628		3.29474	2.19838	1.71952	2.00358	3.1931		3.1931	3.4712	3.97722	1.95424		1.38068	1.86909	1.70107	4.8638			1.379
2.05607	1.88955		3.87475	1.50456	3.96001		1.66294	3.42131	4.69639	2.73371		1.88955		1.97831	2.4714	4.45864	2.69548	3.87475		3.87475	1.50456	3.96001	1.5862		1.66294	3.42131	4.69639	2.73371
2.56209	2.235		2.59389	1.94009	2.16695		4.12619	2.96432	1.71688	1.73769		2.235		1.83968	1.94468	1.25407	3.92624	2.59389		2.59389	1.94009	2.16695	2.90001		4.12619	2.96432	1.71688	1.73769
2.04159	1.24002		4.9127	4.73045	3.96597		3.7632	2.25911	3.92978	1.79343		1.24002		4.72719	1.3782	2.3807	1.9601	4.9127		4.9127	4.73045	3.96597	1.98005		3.7632	2.25911	3.92978	1.79343
1.40673	3.45782		2.80646	1.4107	4.50941		2.71602	3.5097	1.67784	2.5396		3.45782		2.43855	4.85118	1.96131	1.82854	2.80646		2.80646	1.4107	4.50941	3.55484		2.71602	3.5097	1.67784	2.5396
3.48015	3.50953		1.70193	3.03915	1.83198		2.88207	2.42917	2.00409	4.22334		3.50953		1.95297	1.97775	1.99754	2.50649	1.70193		1.70193	3.03915	1.83198	1.94271		2.88207	2.42917	2.00409	4.22334
2.91443	3.79011		3.33167	1.93669	2.03452		1.27451	1.297	1.42021	2.09936		3.79011		2.04474	2.13963	2.92624	1.7178	3.33167		3.33167	1.93669	2.03452	2.73779		1.27451	1.297	1.42021	2.09936
1.6854	4.19101		4.72807	2.13438	3.63344		2.40058	1.97386	1.23675	2.09957		4.19101		1.55906	2.56995	2.13324	1.61864	4.72807		4.72807	2.13438	3.63344	3.65613		2.40058	1.97386	1.23675	2.09957
2.73009	3.45092		2.05072	1.8442	3.91117		2.67112	2.17264	1.84095	4.60575		3.45092		3.61279	3.38827	1.61335	2.1605	2.05072		2.05072	1.8442	3.91117	1.43081		2.67112	2.17264	1.84095	4.60575
1.90335	3.44635		3.62052	1.46694	4.02866		2.70537	1.56578	1.90644	1.21627		3.44635		3.10798	1.92958	1.76558	1.92842	3.62052		3.62052	1.46694	4.02866	4.10456		2.70537	1.56578	1.90644	1.21627
2.12681	4.11363		1.30042	1.79225	4.33859		2.05484	2.41062	1.89936	3.42856		4.11363		1.68737	1.23998	2.03946	1.26663	1.30042		1.30042	1.79225	4.33859	1.63131		2.05484	2.41062	1.89936	3.42856
2.33861	2.74115		1.73679	3.13436	3.59815		2.33972	2.23728	2.01093	4.00323		2.74115		2.60403	1.36411	2.48678	1.7434	1.73679		1.73679	3.13436	3.59815	1.79204		2.33972	2.23728	2.01093	4.00323
3.01236	3.38434		2.8016	2.29573	1.88266		2.22151	2.71004	1.94982	3.78663		3.38434		1.32528	2.24877	2.87357	1.72118	2.8016		2.8016	2.29573	1.88266	2.32622		2.22151	2.71004	1.94982	3.78663
1.85313	1.86862		2.53503	2.82352	2.34172		1.28651	4.1087	1.74608	1.67006		1.86862		1.99559	2.32186	2.27717	1.99285	2.53503		2.53503	2.82352	2.34172	1.33648		1.28651	4.1087	1.74608	1.67006
2.5428	2.90009		3.78006	2.94812	3.32153		1.58212	4.14577	1.87118	2.38756		2.90009		2.1972	4.91225	2.69093	1.67649	3.78006		3.78006	2.94812	3.32153	3.6444		1.58212	4.14577	1.87118	2.38756
1.6682	2.11655		1.72265	2.17975	3.64188		1.66044	1.3475	1.23478	2.88104		2.11655		2.26621	1.21504	1.98019	1.69304	1.72265		1.72265	2.17975	3.64188	3.77977		1.66044	1.3475	1.23478	2.88104
2.08673	1.28098		2.98629	2.31635	4.0834		2.60432	3.53817	1.29397	3.38629		1.28098		2.40284	2.08042	4.48236	1.92221	2.98629		2.98629	2.31635	4.0834	1.7212		2.60432	3.53817	1.29397	3.38629
3.13704	3.38776		3.24325	1.34119	2.37105		2.82239	2.38531	2.24842	1.56213		3.38776		2.26626	2.07393	1.69341	2.12486	3.24325		3.24325	1.34119	2.37105	3.58896		2.82239	2.38531	2.24842	1.56213
3.06557	3.44553		2.0243	1.95713	3.67948		2.06537	1.71356	2.09363	2.48353		3.44553		2.4541	2.44009	1.71373	1.66103	2.0243		2.0243	1.95713	3.67948	2.60891		2.06537	1.71356	2.09363	2.48353
2.31627	2.97873		3.56155	2.43177	1.27873		1.96362	1.5514	1.57045	3.91283		2.97873		2.7846	2.07782	1.86954	1.78164	3.56155		3.56155	2.43177	1.27873	1.70007		1.96362	1.5514	1.57045	3.91283
1.70054	3.40165		2.30099	1.99856	3.68929		4.04161	1.46543	2.08957	2.10719		3.40165		2.1301	1.84242	3.16097	1.98928	2.30099		2.30099	1.99856	3.68929	4.20567		4.04161	1.46543	2.08957	2.10719
1.30097	2.8091		1.50467	2.80836	1.94744		1.93085	3.82657	1.40648	1.82182		2.8091		1.84623	1.76214	2.06285	1.96538	1.50467		1.50467	2.80836	1.94744	2.31518		1.93085	3.82657	1.40648	1.82182
2.22829	3.37469		1.45125	1.61649	2.86036		3.96837	4.67952	2.55189	2.25337		3.37469		2.05816	1.89872	2.57151	2.45684	1.45125		1.45125	1.61649	2.86036	1.40558		3.96837	4.67952	2.55189	2.25337
4.4698	3.39548		2.43223	2.0745	4.07953		1.3131	2.76115	2.78008	2.37224		3.39548		1.74772	1.91918	2.12804	2.54755	2.43223		2.43223	2.0745	4.07953	3.38917		1.3131	2.76115	2.78008	2.37224
1.77914	3.45537		3.46892	2.00638	3.91877		3.20283	3.52952	1.3919	2.15118		3.45537		3.68271	1.82729	1.74707	1.84596	3.46892		3.46892	2.00638	3.91877	1.41797		3.20283	3.52952	1.3919	2.15118
3.0814	3.43079		3.46561	1.99326	2.17567		3.99729	3.51265	1.73986	2.4902		3.43079		1.77297	1.59656	2.11808	1.80556	3.46561		3.46561	1.99326	2.17567	3.9246		3.99729	3.51265	1.73986	2.4902
1.86878	2.70813		2.81387	1.57823	4.58465		1.6531	1.32817	1.372	4.45338		2.70813		2.59695	1.95756	1.92842	1.91392	2.81387		2.81387	1.57823	4.58465	4.81559		1.6531	1.32817	1.372	4.45338
1.91115	2.18479		2.31365	2.09336	3.0694		2.82096	1.23949	2.67309	3.45248		2.18479		3.59037	1.87488	1.70299	2.02445	2.31365		2.31365	2.09336	3.0694	3.805		2.82096	1.23949	2.67309	3.45248
4.63641	2.94267		1.34889	1.33761	3.08308		3.65822	2.15204	1.6939	3.13188		2.94267		1.98005	1.81424	1.35268	1.28627	1.34889		1.34889	1.33761	3.08308	1.61085		3.65822	2.15204	1.6939	3.13188
2.21329	3.31678		1.45601	2.70146	2.43851		3.50253	3.86408	3.63024	3.3348		3.31678		4.44811	1.80617	2.75831	1.77738	1.45601		1.45601	2.70146	2.43851	4.43073		3.50253	3.86408	3.63024	3.3348
4.06561	1.31119		2.97667	2.72417	3.28059		2.36962	1.4429	1.59326	3.32603		1.31119		2.11143	1.76771	1.80726		2.97667		2.97667	2.72417	3.28059	1.55611		2.36962	1.4429	1.59326	3.32603
3.43255	3.38211		2.02285	2.54636	2.00419		1.82825	3.50507	4.25292	3.43781		3.38211		2.08837	1.99338	1.81842		2.02285		2.02285	2.54636	2.00419	3.50663		1.82825	3.50507	4.25292	3.43781
2.45416	1.64866		1.21377	2.18894	1.39145		1.32743	1.30908	1.75088	3.39718		1.64866		1.8988	3.1396	1.83239		1.21377		1.21377	2.18894	1.39145	4.3689		1.32743	1.30908	1.75088	3.39718
1.32006	3.80266		1.22733	2.05117	3.58193		2.37175	3.50855	2.31817	2.77		3.80266		1.7783	1.60635	1.95035		1.22733		1.22733	2.05117	3.58193	2.36806		2.37175	3.50855	2.31817	2.77
1.46659	3.3995		3.61132	2.17213	3.97398		2.75968	1.23798	1.63152	3.46522		3.3995		1.927	1.85627	1.90706		3.61132		3.61132	2.17213	3.97398	2.25235		2.75968	1.23798	1.63152	3.46522
4.86834	1.68759		1.84691	1.30296	3.93298		1.23683	3.135	2.10264	2.38899		1.68759		1.50575	1.92547	4.33502		1.84691		1.84691	1.30296	3.93298	2.57167		1.23683	3.135	2.10264	2.38899
2.38197	1.6241		2.40996	2.91793	2.15661		1.4694	4.13012	1.41009	1.60309		1.6241		2.20236	3.31846	1.90345		2.40996		2.40996	2.91793	2.15661	4.15898		1.4694	4.13012	1.41009	1.60309
1.3261	1.45271		1.69419	2.01193	2.12851		2.86527	3.05385	3.0559	2.00757		1.45271		2.88539	1.34519	1.92219		1.69419		1.69419	2.01193	2.12851	2.21936		2.86527	3.05385	3.0559	2.00757
2.07743	4.17862		1.79085	2.23369	3.59703		4.09342	1.33571	1.37441	1.65396		4.17862		1.92762	3.9255	2.10389		1.79085		1.79085	2.23369	3.59703	2.36603		4.09342	1.33571	1.37441	1.65396
2.86749	2.23388		2.31195	2.64942	2.12185		4.37477	3.62197	2.1742	1.82292		2.23388		1.86966	1.89581	1.93421		2.31195		2.31195	2.64942	2.12185	4.2094		4.37477	3.62197	2.1742	1.82292
4.89026	2.94582		2.2546	4.59043	3.93757		1.30171	4.93871	1.35274	1.97427		2.94582		1.71545	1.7244	1.85809		2.2546		2.2546	4.59043	3.93757	3.18988		1.30171	4.93871	1.35274	1.97427
1.87978	4.06878		1.52152	3.53677	3.61703		1.93802	3.41168	2.2426	1.4703		4.06878		1.86765	1.82643	2.35198		1.52152		1.52152	3.53677	3.61703	1.33671		1.93802	3.41168	2.2426	1.4703
2.15691	3.38074		2.15734	1.66793	2.12236		3.07646	2.39329	2.14606	2.27058		3.38074		1.85063	1.85065	3.08079		2.15734		2.15734	1.66793	2.12236	2.22093		3.07646	2.39329	2.14606	2.27058
2.4139	3.4262		1.89788	2.78749	3.33316		1.32145	3.4576	2.30732	1.3303		3.4262		2.43503	4.61713			1.89788		1.89788	2.78749	3.33316	2.06344		1.32145	3.4576	2.30732	1.3303
4.55041	3.78153		2.23943	2.56797	2.64292		1.63623	3.65203	2.31326	1.3985		3.78153		2.2543	2.3409			2.23943		2.23943	2.56797	2.64292	3.43433		1.63623	3.65203	2.31326	1.3985
2.95162	2.51838		2.18307	1.8739	4.29324		3.14044	1.92061	2.25309	1.64225		2.51838		1.53584	2.15937			2.18307		2.18307	1.8739	4.29324	3.87164		3.14044	1.92061	2.25309	1.64225
2.31301	2.15407		2.20625	2.02076	4.2238		3.15671	4.4005	4.78921	3.32132		2.15407			1.74813			2.20625		2.20625	2.02076	4.2238	1.32577		3.15671	4.4005	4.78921	3.32132
3.89775	3.00382		1.78735	3.42153	1.93546		2.40595	3.07794	1.21414	3.27393		3.00382			1.86434			1.78735		1.78735	3.42153	1.93546	2.29515		2.40595	3.07794	1.21414	3.27393
1.21459	3.41443		1.69701	4.82247	3.9314		3.707	2.31363	1.62873	3.39509		3.41443			1.67965			1.69701		1.69701	4.82247	3.9314	2.40038		3.707	2.31363	1.62873	3.39509
1.94222	4.05068		1.92573	2.7263	2.29769		4.5423	1.65814	2.41631	2.20058		4.05068			2.07786			1.92573		1.92573	2.7263	2.29769	2.0735		4.5423	1.65814	2.41631	2.20058
2.23072	3.96331		3.90322	3.11515	3.04755		1.58691	1.83009	2.12361	3.97636		3.96331			2.5421			3.90322		3.90322	3.11515	3.04755	1.75514		1.58691	1.83009	2.12361	3.97636
3.0447	3.38188		1.45019	2.06316	3.99129		1.7381	1.59564	4.28945	1.40894		3.38188			1.85829			1.45019		1.45019	2.06316	3.99129	2.45721		1.7381	1.59564	4.28945	1.40894
2.4199	4.09532		3.93742	2.48754	4.32802		2.25808	2.10985	1.28004	3.31362		4.09532						3.93742		3.93742	2.48754	4.32802			2.25808	2.10985	1.28004	3.31362
3.92845	3.40974		1.75426	3.18638	4.16588		1.68096	3.03825	1.98148	1.28496		3.40974						1.75426		1.75426	3.18638	4.16588			1.68096	3.03825	1.98148	1.28496
2.60598	4.00138		1.7364	2.43728	2.0444		1.9028	2.52609	1.67961	3.29282		4.00138						1.7364		1.7364	2.43728	2.0444			1.9028	2.52609	1.67961	3.29282
3.56162	3.89849		1.61743	1.9797	3.65937		1.57864	3.30281	1.64565	1.8339		3.89849						1.61743		1.61743	1.9797	3.65937			1.57864	3.30281	1.64565	1.8339
2.68702	3.78839		2.29847	2.34568	3.27719		1.64688	1.4413	1.77177	3.23334		3.78839						2.29847		2.29847	2.34568	3.27719			1.64688	1.4413	1.77177	3.23334
3.4483	1.2732		1.51269	2.60893	4.54943		4.67628	2.87113	2.05025	3.35462		1.2732						1.51269		1.51269	2.60893	4.54943			4.67628	2.87113	2.05025	3.35462
2.94734	3.84063		1.75895	1.59816	2.25145		1.36733	3.27467	2.52248	2.58208		3.84063						1.75895		1.75895	1.59816	2.25145			1.36733	3.27467	2.52248	2.58208
3.86705	4.15441		2.45508	3.29556	1.55458		2.13246	3.71421	2.95539	3.34557		4.15441						2.45508		2.45508	3.29556	1.55458			2.13246	3.71421	2.95539	3.34557
3.58736	2.90435		3.974	1.58163	4.26533		4.44633	4.46464	1.58417	3.33545		2.90435						3.974		3.974	1.58163	4.26533			4.44633	4.46464	1.58417	3.33545
2.01732	3.97511		1.95701	2.39469	4.17622		4.06356	2.17059	1.7544	3.4091		3.97511						1.95701		1.95701	2.39469	4.17622			4.06356	2.17059	1.7544	3.4091
2.80726	3.43628		4.64577	1.44226	3.37215		1.4778	2.9177	2.44646	3.29535		3.43628						4.64577		4.64577	1.44226	3.37215			1.4778	2.9177	2.44646	3.29535
2.27561	1.94478		2.02002	2.53645	3.22736		2.42102	2.42082	2.0437	1.75874		1.94478						2.02002		2.02002	2.53645	3.22736			2.42102	2.42082	2.0437	1.75874
1.99256	3.46649		4.97181	2.10803	4.82265		1.54935	3.59506	2.08531	1.33054		3.46649						4.97181		4.97181	2.10803	4.82265			1.54935	3.59506	2.08531	1.33054
4.73649	2.87947		1.66244	2.35344	1.27701		4.58433	2.8525	1.29589	2.56328		2.87947						1.66244		1.66244	2.35344	1.27701			4.58433	2.8525	1.29589	2.56328
1.93862	3.59453		1.85852	2.80584	1.43663		3.11095	3.65613	1.5725	3.31686		3.59453						1.85852		1.85852	2.80584	1.43663			3.11095	3.65613	1.5725	3.31686
1.80546	3.41017		1.99715	1.3876	3.58648		2.24002	3.31444	2.36556	3.30297		3.41017						1.99715		1.99715	1.3876	3.58648			2.24002	3.31444	2.36556	3.30297
4.32841	4.01455		2.60186	2.24758	2.07186		2.04935	3.50749	1.87302	3.31788		4.01455						2.60186		2.60186	2.24758	2.07186			2.04935	3.50749	1.87302	3.31788
2.40732	2.07243		2.67966	2.88229	1.85768		1.94851	3.49032	2.46297	2.64733		2.07243						2.67966		2.67966	2.88229	1.85768			1.94851	3.49032	2.46297	2.64733
2.2043	4.25476		1.95101	2.23898	2.53026		1.21745	3.70237	1.81723	3.28638		4.25476						1.95101		1.95101	2.23898	2.53026			1.21745	3.70237	1.81723	3.28638
1.73353	3.65646		3.64239	2.93437	4.31389		2.97349	2.55607	2.0362	3.28528		3.65646						3.64239		3.64239	2.93437	4.31389			2.97349	2.55607	2.0362	3.28528
2.26427	2.62089		3.15144	3.46038	4.24483		1.82141	3.79838	1.49688	1.81768		2.62089						3.15144		3.15144	3.46038	4.24483			1.82141	3.79838	1.49688	1.81768
1.86493	3.53235		1.93339	2.36024	2.7717		4.01932	1.21471	1.5283	3.05197		3.53235						1.93339		1.93339	2.36024	2.7717			4.01932	1.21471	1.5283	3.05197
2.15228	3.40431		2.63737	2.46393	1.63465		3.39173	1.55984	1.69767	1.541		3.40431						2.63737		2.63737	2.46393	1.63465			3.39173	1.55984	1.69767	1.541
2.67688	2.04519		1.66121	2.65011	4.22846		2.6717	2.79396	1.21197	2.00778		2.04519						1.66121		1.66121	2.65011	4.22846			2.6717	2.79396	1.21197	2.00778
1.87726	3.4816		2.42967	4.51858	2.01253		2.04976	1.42037	1.56234	1.46149		3.4816						2.42967		2.42967	4.51858	2.01253			2.04976	1.42037	1.56234	1.46149
2.12005	3.40679		4.18644	1.56086	3.80031		1.89034	2.06537	1.60977	4.18865		3.40679						4.18644		4.18644	1.56086	3.80031			1.89034	2.06537	1.60977	4.18865
2.11126	2.00808		1.96166	3.23342	3.83543		2.66334	1.96133	2.28917	3.23744		2.00808						1.96166		1.96166	3.23342	3.83543			2.66334	1.96133	2.28917	3.23744
2.11044	3.45862		3.69402	2.38774	1.43522		2.70139	3.56315	2.03211	1.32866		3.45862						3.69402		3.69402	2.38774	1.43522			2.70139	3.56315	2.03211	1.32866
2.88924	4.47044		3.59617	4.67014	2.92397		3.98733	3.71827	2.0489	1.91209		4.47044						3.59617		3.59617	4.67014	2.92397			3.98733	3.71827	2.0489	1.91209
2.26009	3.54392		1.22311	3.07995	2.11313		3.21839	2.78311	2.12689	1.932		3.54392						1.22311		1.22311	3.07995	2.11313			3.21839	2.78311	2.12689	1.932
2.6409	4.24888		4.06385	1.60532	2.95313		4.22691	3.46427	2.17182	1.37032		4.24888						4.06385		4.06385	1.60532	2.95313			4.22691	3.46427	2.17182	1.37032
2.33568	3.53716		4.04066	3.12189	3.99448		1.78131	2.01314	1.64659	3.38108		3.53716						4.04066		4.04066	3.12189	3.99448			1.78131	2.01314	1.64659	3.38108
1.59085	3.53137		4.25316	1.28377	4.49307		3.42831	2.04804	1.93663	1.47137		3.53137						4.25316		4.25316	1.28377	4.49307			3.42831	2.04804	1.93663	1.47137
1.71471	3.40263		4.49794	2.09947	3.83252		2.17022	1.61165	1.72433	3.35217		3.40263						4.49794		4.49794	2.09947	3.83252			2.17022	1.61165	1.72433	3.35217
2.04827	2.27701		2.61439	1.94261	3.93996		3.01883	3.41221	1.22823	3.28495		2.27701						2.61439		2.61439	1.94261	3.93996			3.01883	3.41221	1.22823	3.28495
2.06557	3.39849		2.37226	1.26581	4.74028		3.34217	4.26693	1.33345	2.96501		3.39849						2.37226		2.37226	1.26581	4.74028			3.34217	4.26693	1.33345	2.96501
1.92809	3.14126		3.52498	2.39694	2.0079		1.57893	2.2494	1.6502	2.09748		3.14126						3.52498		3.52498	2.39694	2.0079			1.57893	2.2494	1.6502	2.09748
2.57352	3.44422		2.10872	2.46036	4.29066		2.42348	3.58158	1.76329	1.34697		3.44422						2.10872		2.10872	2.46036	4.29066			2.42348	3.58158	1.76329	1.34697
3.03784	3.45166		1.84115	2.24594	4.22615		1.83747	2.01683	1.26165	2.54681		3.45166						1.84115		1.84115	2.24594	4.22615			1.83747	2.01683	1.26165	2.54681
1.22792	3.33378		1.21205	3.63913	2.47806		2.26529	2.22654	2.20529	4.05426		3.33378						1.21205		1.21205	3.63913	2.47806			2.26529	2.22654	2.20529	4.05426
1.83255	1.44409		2.22929	2.1309	3.94455		2.61562	1.76865	1.98316	3.29331		1.44409						2.22929		2.22929	2.1309	3.94455			2.61562	1.76865	1.98316	3.29331
1.88617	3.508		2.50149	2.07952	2.8025		4.09055	2.8577	1.77	1.35242		3.508						2.50149		2.50149	2.07952	2.8025			4.09055	2.8577	1.77	1.35242
2.2715	3.43079		2.46139	1.65421	2.63574		2.45674	1.69529	1.29245	1.96612		3.43079						2.46139		2.46139	1.65421	2.63574			2.45674	1.69529	1.29245	1.96612
3.01029	3.45022		3.95993	2.51673	4.16426		3.90975	2.05873	1.81539	3.28327		3.45022						3.95993		3.95993	2.51673	4.16426			3.90975	2.05873	1.81539	3.28327
1.99236	3.20842		4.23854	2.16035	4.39876		2.11522	3.56557	2.02748	3.3008		3.20842						4.23854		4.23854	2.16035	4.39876			2.11522	3.56557	2.02748	3.3008
2.43423	2.75972		3.59246	2.7709	3.65804		2.32837	4.22986	2.44572	3.3205		2.75972						3.59246		3.59246	2.7709	3.65804			2.32837	4.22986	2.44572	3.3205
1.97229	3.17495		2.7416	2.81233	2.40476		3.19332	4.20671	2.30605	1.57172		3.17495						2.7416		2.7416	2.81233	2.40476			3.19332	4.20671	2.30605	1.57172
4.06604	1.99453		2.17008	3.08842	3.46792		1.45523	4.24591	1.88387	1.76734		1.99453						2.17008		2.17008	3.08842	3.46792			1.45523	4.24591	1.88387	1.76734
1.85813	3.4201		3.44439	2.51329	2.29913		2.46088	1.21311	1.87752	1.66498		3.4201						3.44439		3.44439	2.51329	2.29913			2.46088	1.21311	1.87752	1.66498
2.08226	3.42618		2.46944	4.22203	1.81955		1.73216	1.80126	2.80752	2.37994		3.42618						2.46944		2.46944	4.22203	1.81955			1.73216	1.80126	2.80752	2.37994
4.61672	1.2227		2.95983	3.9431	4.05993		1.65163	1.81531	2.00446	2.51785		1.2227						2.95983		2.95983	3.9431	4.05993			1.65163	1.81531	2.00446	2.51785
1.70621	1.27977		1.79505	2.2069	2.50333		2.84197	1.38408	1.87912	2.59068		1.27977						1.79505		1.79505	2.2069	2.50333			2.84197	1.38408	1.87912	2.59068
2.9782	3.42034		4.36986	2.30752	1.88846		2.13529	1.41451	2.31621	3.45018		3.42034						4.36986		4.36986	2.30752	1.88846			2.13529	1.41451	2.31621	3.45018
1.85555	3.39941		3.18534	2.49438	2.09056		2.23928	2.69029	2.13754	3.33287		3.39941						3.18534		3.18534	2.49438	2.09056			2.23928	2.69029	2.13754	3.33287
1.97368	3.94891		1.88678	3.83007	2.44029		4.68378	2.38125	1.87314	2.30236		3.94891						1.88678		1.88678	3.83007	2.44029			4.68378	2.38125	1.87314	2.30236
1.70465	3.39849		2.79255	1.3252	2.38356		1.7571	3.8314	1.77447	3.34852		3.39849						2.79255		2.79255	1.3252	2.38356			1.7571	3.8314	1.77447	3.34852
2.08187	3.1856		1.83624	1.46213	1.35148		2.58531	3.96501	1.53137	4.25861		3.1856						1.83624		1.83624	1.46213	1.35148			2.58531	3.96501	1.53137	4.25861
1.67195	3.45514		4.91784	3.12885	2.67399		2.94121	4.27495	1.95641	3.39726		3.45514						4.91784		4.91784	3.12885	2.67399			2.94121	4.27495	1.95641	3.39726
2.85659	2.07639		1.64743	3.12617	2.25079		1.28778	2.87756	1.6368	3.46628		2.07639						1.64743		1.64743	3.12617	2.25079			1.28778	2.87756	1.6368	3.46628
1.96299	1.98029		3.82208	1.99318	3.21368		1.89514	3.12259	1.84988	3.28278		1.98029						3.82208		3.82208	1.99318	3.21368			1.89514	3.12259	1.84988	3.28278
2.49244	3.43683		3.55754	4.16602	3.61261		1.78872	3.09129	1.71033	3.35458		3.43683						3.55754		3.55754	4.16602	3.61261			1.78872	3.09129	1.71033	3.35458
2.27049	3.38276		2.10784	4.43589	1.43276		3.54857	1.61972	1.43434	3.32636		3.38276						2.10784		2.10784	4.43589	1.43276			3.54857	1.61972	1.43434	3.32636
1.93329	2.42835		2.29196	2.12091	2.06547		1.82342	1.61399	2.10547	2.95301		2.42835						2.29196		2.29196	2.12091	2.06547			1.82342	1.61399	2.10547	2.95301
1.73816	2.12478		1.62374	1.84463	4.10423		2.77955	1.49217	1.64286	1.29434		2.12478						1.62374		1.62374	1.84463	4.10423			2.77955	1.49217	1.64286	1.29434
1.75194	3.47636		1.24801	2.05705	1.89194		1.63377	2.07753	4.9229	3.37932		3.47636						1.24801		1.24801	2.05705	1.89194			1.63377	2.07753	4.9229	3.37932
1.98314	3.37531		1.54012	1.88746	3.07075		1.91353	1.46051	4.42167	3.35925		3.37531						1.54012		1.54012	1.88746	3.07075			1.91353	1.46051	4.42167	3.35925
1.93729	3.38227		2.52109	2.47249	1.68172		4.81989	2.61444	2.52731	3.35438		3.38227						2.52109		2.52109	2.47249	1.68172			4.81989	2.61444	2.52731	3.35438
1.37335	2.69038		1.28436	1.63402	2.70189		1.52003	3.87604	1.78074	3.2947		2.69038						1.28436		1.28436	1.63402	2.70189			1.52003	3.87604	1.78074	3.2947
1.787	3.49567		2.45862	2.15828	4.23354		1.34001	3.7591	2.3203	1.97636		3.49567						2.45862		2.45862	2.15828	4.23354			1.34001	3.7591	2.3203	1.97636
1.85651	3.43165		2.50642	3.4135	3.79556		1.62554	1.21696	1.48832	2.42688		3.43165						2.50642		2.50642	3.4135	3.79556			1.62554	1.21696	1.48832	2.42688
1.79962	1.3772		2.40413	3.74821	2.22472		3.46776	2.43827	1.24723	3.38301		1.3772						2.40413		2.40413	3.74821	2.22472			3.46776	2.43827	1.24723	3.38301
2.32511	3.41506		3.78231	2.80404	3.20799		3.31284	2.47886	1.6323	3.30342		3.41506						3.78231		3.78231	2.80404	3.20799			3.31284	2.47886	1.6323	3.30342
2.04499	3.35299		2.31852	2.00585	4.31569		1.33624	1.39342	1.72884	1.96727		3.35299						2.31852		2.31852	2.00585	4.31569			1.33624	1.39342	1.72884	1.96727
1.36139	2.38488		3.66828	2.4216	2.9706		2.19611	1.59756	2.00991	3.8726		2.38488						3.66828		3.66828	2.4216	2.9706			2.19611	1.59756	2.00991	3.8726
1.80005	3.48527		3.04325	2.2639	3.81604		1.99782	1.99967	2.22147	1.25805		3.48527						3.04325		3.04325	2.2639	3.81604			1.99782	1.99967	2.22147	1.25805
1.50125	3.46137		3.96118	1.70385	1.36565		4.53624	4.55168	1.85537	2.94412		3.46137						3.96118		3.96118	1.70385	1.36565			4.53624	4.55168	1.85537	2.94412
2.67172	3.39792		3.54642	1.68143	1.699		1.48042	2.71495	1.91152	2.12722		3.39792						3.54642		3.54642	1.68143	1.699			1.48042	2.71495	1.91152	2.12722
1.69486	3.48365		4.89331	1.9526	2.04696		2.86384	2.48373	1.94327	3.251		3.48365						4.89331		4.89331	1.9526	2.04696			2.86384	2.48373	1.94327	3.251
1.99545	3.20414		4.75124	1.81215	3.78069		4.47779	3.66928	3.87416	1.33788		3.20414						4.75124		4.75124	1.81215	3.78069			4.47779	3.66928	3.87416	1.33788
3.52842	3.45836		3.49297	1.543	2.10235		1.69742	1.92217	1.79626	3.29593		3.45836						3.49297		3.49297	1.543	2.10235			1.69742	1.92217	1.79626	3.29593
1.24316	3.15947		2.45125	2.36679	2.24547		1.5027	2.56549	1.37888	2.83951		3.15947						2.45125		2.45125	2.36679	2.24547			1.5027	2.56549	1.37888	2.83951
1.75129	3.36783		2.73506	1.85004	3.85399		2.02801	1.29102	1.45531	2.44756		3.36783						2.73506		2.73506	1.85004	3.85399			2.02801	1.29102	1.45531	2.44756
1.96256	3.30578		2.01196	2.0967	3.07184		2.38854	4.44289	2.83447	3.33922		3.30578						2.01196		2.01196	2.0967	3.07184			2.38854	4.44289	2.83447	3.33922
1.23779	2.23373		4.0492	2.1326	1.56697		3.49798	4.41111	3.135	3.29515		2.23373						4.0492		4.0492	2.1326	1.56697			3.49798	4.41111	3.135	3.29515
2.12482	3.3441		4.64067	2.26779	3.46399		1.37175	1.92229	1.91033	1.51556		3.3441						4.64067		4.64067	2.26779	3.46399			1.37175	1.92229	1.91033	1.51556
2.31856	2.48871		1.63078	1.78354	3.52229		1.56041	3.68312	3.62308	3.3348		2.48871						1.63078		1.63078	1.78354	3.52229			1.56041	3.68312	3.62308	3.3348
1.66377	2.57266		1.25706	2.171	2.56694		4.35872	3.61984	2.10035	3.34356		2.57266						1.25706		1.25706	2.171	2.56694			4.35872	3.61984	2.10035	3.34356
1.67803	3.40791		1.37857	1.22128	3.82546		1.81023	1.96133	1.84443	2.5983		3.40791						1.37857		1.37857	1.22128	3.82546			1.81023	1.96133	1.84443	2.5983
1.95967	3.40496		3.62924	1.74789	2.73906		1.3865	1.2553	1.35135	1.28721		3.40496						3.62924		3.62924	1.74789	2.73906			1.3865	1.2553	1.35135	1.28721
2.35887	2.51015		1.40788	2.24702	1.68387		3.67837	1.9959	2.85602	1.89682		2.51015						1.40788		1.40788	2.24702	1.68387			3.67837	1.9959	2.85602	1.89682
1.67092	1.76245		3.42884	1.96172	1.66996		2.07286	1.69878	1.63996	1.60596		1.76245						3.42884		3.42884	1.96172	1.66996			2.07286	1.69878	1.63996	1.60596
3.71626	2.86222		3.04429	1.67436	4.01373		1.46797	2.45264	1.71282	2.91676		2.86222						3.04429		3.04429	1.67436	4.01373			1.46797	2.45264	1.71282	2.91676
1.85874	2.42213		2.33116	1.64006	3.07902		1.49152	1.54952	2.70701	2.20725		2.42213						2.33116		2.33116	1.64006	3.07902			1.49152	1.54952	2.70701	2.20725
1.7467	3.40777		1.38019	2.72044	2.40288		1.38838	1.2288	1.54563	2.36544		3.40777						1.38019		1.38019	2.72044	2.40288			1.38838	1.2288	1.54563	2.36544
4.8827	3.45786		1.55165	3.46032	4.09276		2.07892	2.25518	4.47242	2.10969		3.45786						1.55165		1.55165	3.46032	4.09276			2.07892	2.25518	4.47242	2.10969
4.85143	3.42178		2.65236	1.51597	4.04584		1.71696	3.75656	3.23609	1.36974		3.42178						2.65236		2.65236	1.51597	4.04584			1.71696	3.75656	3.23609	1.36974
3.28573	3.43841		2.82298	1.2885	3.65752		2.78356	4.20217	1.50405	3.31104		3.43841						2.82298		2.82298	1.2885	3.65752			2.78356	4.20217	1.50405	3.31104
1.67645	3.40689		2.68872	2.41629	3.56069		2.88227	4.56516	1.94146	4.70479		3.40689						2.68872		2.68872	2.41629	3.56069			2.88227	4.56516	1.94146	4.70479
1.70379	3.43204		4.50689	1.89977	1.91701		1.70553	4.46419	1.72761	2.74104		3.43204						4.50689		4.50689	1.89977	1.91701			1.70553	4.46419	1.72761	2.74104
4.89343	3.3544		3.45809	3.66666	3.71927		3.55152	4.24993	1.89915	3.33742		3.3544						3.45809		3.45809	3.66666	3.71927			3.55152	4.24993	1.89915	3.33742
1.62615	3.45344		1.8524	4.41942	1.6299		2.6078	2.96161	3.99778			3.45344						1.8524		1.8524	4.41942	1.6299			2.6078	2.96161	3.99778
2.08124	1.34998		3.92796	1.90157	3.94291		2.39854	3.48537	1.70721			1.34998						3.92796		3.92796	1.90157	3.94291			2.39854	3.48537	1.70721
1.9309	3.54103		1.2228	1.22989	3.66914		2.55099	1.46739				3.54103						1.2228		1.2228	1.22989	3.66914			2.55099	1.46739
3.94605	1.68036		4.42448	1.24379	3.69484		3.25632	4.60829				1.68036						4.42448		4.42448	1.24379	3.69484			3.25632	4.60829
1.72857	3.40804		2.47493	3.86073	3.04988		1.40513	2.99614				3.40804						2.47493		2.47493	3.86073	3.04988			1.40513	2.99614
2.37498	2.0294		3.53753	2.23377	2.30963		1.85364	1.69562				2.0294						3.53753		3.53753	2.23377	2.30963			1.85364	1.69562
1.8673	3.83054		4.02375	2.91279	1.75452		1.88854	3.64634				3.83054						4.02375		4.02375	2.91279	1.75452			1.88854	3.64634
2.42139	3.13659		2.38586	2.43591	2.15435		4.44064	1.7809				3.13659						2.38586		2.38586	2.43591	2.15435			4.44064	1.7809
2.05322	4.21683		2.37367	2.02457	2.45922		3.60182	1.40296				4.21683						2.37367		2.37367	2.02457	2.45922			3.60182	1.40296
2.75972	3.43611		1.67576	1.56944	3.86644		2.63057	1.38703				3.43611						1.67576		1.67576	1.56944	3.86644			2.63057	1.38703
2.65703	3.35671		4.82118	1.84177	1.61012		2.86511	1.884				3.35671						4.82118		4.82118	1.84177	1.61012			2.86511	1.884
1.78121	1.97325		4.58004	2.55513	1.75667		2.78434	2.50528				1.97325						4.58004		4.58004	2.55513	1.75667			2.78434	2.50528
2.45561	1.82835		2.77588	1.56731	4.22578		4.4723	3.42876				1.82835						2.77588		2.77588	1.56731	4.22578			4.4723	3.42876
4.89834	1.55048		2.71596	1.74176	2.61478		1.39915	2.66191				1.55048						2.71596		2.71596	1.74176	2.61478			1.39915	2.66191
1.7338	1.38691		4.32341	2.07665	1.233		3.86806	1.8289				1.38691						4.32341		4.32341	2.07665	1.233			3.86806	1.8289
1.95428	1.59252		1.21639	2.23365	1.74735		1.98316	2.36777				1.59252						1.21639		1.21639	2.23365	1.74735			1.98316	2.36777
2.31412	1.8064		3.36325	1.23597	3.61581		1.28197	1.35451				1.8064						3.36325		3.36325	1.23597	3.61581			1.28197	1.35451
2.68288	3.2195		2.89817	3.35346	4.13069		3.04787	2.58593				3.2195						2.89817		2.89817	3.35346	4.13069			3.04787	2.58593
1.93219	2.02215		2.80451	1.99205	4.02164		2.57233	1.93004				2.02215						2.80451		2.80451	1.99205	4.02164			2.57233	1.93004
2.89401	1.45205		1.98504	2.42035	2.2025		1.80265	2.12689				1.45205						1.98504		1.98504	2.42035	2.2025			1.80265	2.12689
1.94077	3.44009		2.26294	1.95445	4.02223		4.18935	2.16904				3.44009						2.26294		2.26294	1.95445	4.02223			4.18935	2.16904
1.87249	3.46235		2.48191	1.27005	3.11255		4.29933	2.56139				3.46235						2.48191		2.48191	1.27005	3.11255			4.29933	2.56139
1.7594	3.36681		2.84705	2.893	2.8203		1.40521	1.36196				3.36681						2.84705		2.84705	2.893	2.8203			1.40521	1.36196
1.68309	4.20262		2.12728	3.9679	3.74288		2.57847	3.4825				4.20262						2.12728		2.12728	3.9679	3.74288			2.57847	3.4825
1.85246	3.43349		3.91191	2.31682	1.85926		1.7227	1.69452				3.43349						3.91191		3.91191	2.31682	1.85926			1.7227	1.69452
2.3073	3.42297		1.47112	1.89006	2.09242		2.23629	1.48062				3.42297						1.47112		1.47112	1.89006	2.09242			2.23629	1.48062
1.7244	3.60212		2.65404	3.75206	3.67129		3.04116	2.98582				3.60212						2.65404		2.65404	3.75206	3.67129			3.04116	2.98582
1.7944	3.47228		4.06397	2.1965	3.62559		1.58364	1.23081				3.47228						4.06397		4.06397	2.1965	3.62559			1.58364	1.23081
1.80339	3.39982		2.76189	3.87533	4.00445		1.7648	3.18657				3.39982						2.76189		2.76189	3.87533	4.00445			1.7648	3.18657
1.55097	3.28638		3.57425	3.73641	2.86145		4.17231	4.50228				3.28638						3.57425		3.57425	3.73641	2.86145			4.17231	4.50228
1.4285	3.40509		1.68061	3.9041	3.83621		3.8563	4.33115				3.40509						1.68061		1.68061	3.9041	3.83621			3.8563	4.33115
1.73502	3.3614		2.97492	4.28468	1.4756		1.29884	1.5623				3.3614						2.97492		2.97492	4.28468	1.4756			1.29884	1.5623
2.3784	1.3507		3.6539	2.07522	4.01652		3.4143	2.41488				1.3507						3.6539		3.6539	2.07522	4.01652			3.4143	2.41488
2.33912	2.50061		4.38671	4.62717	4.06122		1.67027	3.3604				2.50061						4.38671		4.38671	4.62717	4.06122			1.67027	3.3604
1.58751	1.71379		4.87606	1.94376	4.032		4.42225	1.82415				1.71379						4.87606		4.87606	1.94376	4.032			4.42225	1.82415
1.77011	3.4568		4.23156	2.42991	3.24368		3.60272	1.96137				3.4568						4.23156		4.23156	2.42991	3.24368			3.60272	1.96137
1.81058	3.26158		4.79719	2.43669	1.89129		4.85536	4.35618				3.26158						4.79719		4.79719	2.43669	1.89129			4.85536	4.35618
3.11431	3.38141		4.90265	4.92573	4.18554		3.16543	2.16076				3.38141						4.90265		4.90265	4.92573	4.18554			3.16543	2.16076
1.66853	3.26193		1.76923	4.45467	2.96915		1.93581	1.53281				3.26193						1.76923		1.76923	4.45467	2.96915			1.93581	1.53281
1.92449	2.75354		1.22943	1.26761	3.94455		3.6241	3.90304				2.75354						1.22943		1.22943	1.26761	3.94455			3.6241	3.90304
1.79751	3.66486		2.77324	2.5241	3.90959		3.5815	3.73936				3.66486						2.77324		2.77324	2.5241	3.90959			3.5815	3.73936
1.78315	3.11826		2.40437	2.23588	3.72582		1.87445	2.70012				3.11826						2.40437		2.40437	2.23588	3.72582			1.87445	2.70012
2.4089	1.57426		2.57016	4.48897	3.8492		1.92111	2.88985				1.57426						2.57016		2.57016	4.48897	3.8492			1.92111	2.88985
1.6112	1.54069		2.30746	3.89308	1.57229		2.12435	3.97558				1.54069						2.30746		2.30746	3.89308	1.57229			2.12435	3.97558
1.92287	2.35319		1.56291	3.32419	3.7873		3.67354	1.83595				2.35319						1.56291		1.56291	3.32419	3.7873			3.67354	1.83595
3.98991	3.41778		1.21016	4.89828	3.54873		1.36217	3.42151				3.41778						1.21016		1.21016	4.89828	3.54873			1.36217	3.42151
1.97505	3.41877		3.76932	2.27744	3.65662		4.75632	2.27996				3.41877						3.76932		3.76932	2.27744	3.65662			4.75632	2.27996
4.69709	1.92772		3.74938	4.90744	3.07642		1.57553	1.72294				1.92772						3.74938		3.74938	4.90744	3.07642			1.57553	1.72294
1.6512	2.68593		1.75686	4.14271	2.00116		2.13148	3.62009				2.68593						1.75686		1.75686	4.14271	2.00116			2.13148	3.62009
2.02015	3.45809		3.00251	1.50575	3.84629		1.34693	4.16068				3.45809						3.00251		3.00251	1.50575	3.84629			1.34693	4.16068
2.97056	2.01462		1.69941	4.04412	3.91649		3.86515	3.84967				2.01462						1.69941		1.69941	4.04412	3.91649			3.86515	3.84967
4.79144	1.33331		1.64049	3.5745	4.67134		2.10657	2.36921				1.33331						1.64049		1.64049	3.5745	4.67134			2.10657	2.36921
1.93022	1.94068		4.31084	3.80746	2.22138		2.3423	2.53149				1.94068						4.31084		4.31084	3.80746	2.22138			2.3423	2.53149
1.67811	2.59901		1.70775	3.43038	2.38967		3.99491	4.26738				2.59901						1.70775		1.70775	3.43038	2.38967			3.99491	4.26738
3.79914	3.71843		3.91107	2.56739	1.61536		1.89948	2.38404				3.71843						3.91107		3.91107	2.56739	1.61536			1.89948	2.38404
1.94329	2.39282		3.0395	1.24455	2.60254		3.87453	4.36318				2.39282						3.0395		3.0395	1.24455	2.60254			3.87453	4.36318
1.75342	1.88099		2.42205	1.82923	3.38911		1.63459	3.38125				1.88099						2.42205		2.42205	1.82923	3.38911			1.63459	3.38125
2.10907	1.2546		4.42831	1.91982	3.4942		2.83341	4.10391				1.2546						4.42831		4.42831	1.91982	3.4942			2.83341	4.10391
1.66601	3.4415		2.37373	2.6916	2.87543		3.18157	4.26725				3.4415						2.37373		2.37373	2.6916	2.87543			3.18157	4.26725
3.67446	3.3475		1.72229	2.05718	2.15994		3.51285	3.32952				3.3475						1.72229		1.72229	2.05718	2.15994			3.51285	3.32952
1.23212	1.49864		2.05357	2.72361	1.65753		1.41943	4.0883				1.49864						2.05357		2.05357	2.72361	1.65753			1.41943	4.0883
1.92082	2.20164		3.04931	2.15357	2.53827		2.56725	4.25624				2.20164						3.04931		3.04931	2.15357	2.53827			2.56725	4.25624
3.10811	2.11878		2.94871	2.02076	2.11743		1.45416	3.46759				2.11878						2.94871		2.94871	2.02076	2.11743			1.45416	3.46759
1.94324	3.41854		1.49514	4.70825	2.29093		2.64532	3.35831				3.41854						1.49514		1.49514	4.70825	2.29093			2.64532	3.35831
2.30375	3.38483		4.12822	2.85503	3.78046		2.40677	1.98308				3.38483						4.12822		4.12822	2.85503	3.78046			2.40677	1.98308
1.71487	3.86853		1.60057	1.97927	2.04575		4.51531	1.42324				3.86853						1.60057		1.60057	1.97927	2.04575			4.51531	1.42324
2.81661	2.49526		2.05941	1.87197	1.99442		3.31424	2.6429				2.49526						2.05941		2.05941	1.87197	1.99442			3.31424	2.6429
1.69286	3.92501		3.48764	2.40273	1.48031		2.67088	3.41533				3.92501						3.48764		3.48764	2.40273	1.48031			2.67088	3.41533
2.16398	3.41336		2.09775	1.71045	3.01021		2.5301	4.26168				3.41336						2.09775		2.09775	1.71045	3.01021			2.5301	4.26168
2.00958	3.25683		3.02944	1.86309	4.11486		4.38817	4.26918				3.25683						3.02944		3.02944	1.86309	4.11486			4.38817	4.26918
2.00358	3.45166		2.718	2.18864	1.31385		3.72814	3.36892				3.45166						2.718		2.718	2.18864	1.31385			3.72814	3.36892
1.97822	3.7043		1.66599	1.74418	4.35237		4.74817	4.31809				3.7043						1.66599		1.66599	1.74418	4.35237			4.74817	4.31809
1.95185	3.72029		2.12521	1.6582	1.23111		2.25116	3.38596				3.72029						2.12521		2.12521	1.6582	1.23111			2.25116	3.38596
3.7292	3.40257		3.61064	3.96245	2.09834		2.78606	4.61816				3.40257						3.61064		3.61064	3.96245	2.09834			2.78606	4.61816
2.2714	4.22097		1.38058	1.31996	1.60217		2.68173	2.838				4.22097						1.38058		1.38058	1.31996	1.60217			2.68173	2.838
1.75729	4.35337		3.35604	1.8425	3.64304		3.46378	4.06077				4.35337						3.35604		3.35604	1.8425	3.64304			3.46378	4.06077
4.99153	4.28175		3.12711	1.90577	4.4007		1.36761	4.20651				4.28175						3.12711		3.12711	1.90577	4.4007			1.36761	4.20651
1.74658	1.58329		1.57569	2.03162	1.51058		3.27045	2.39006				1.58329						1.57569		1.57569	2.03162	1.51058			3.27045	2.39006
1.89604	3.46241		2.3331	1.63488	2.59498		1.25719	3.91062				3.46241						2.3331		2.3331	1.63488	2.59498			1.25719	3.91062
1.60852	3.29613		1.90194	2.10102	2.02744		1.246	2.41664				3.29613						1.90194		1.90194	2.10102	2.02744			1.246	2.41664
3.13956	3.39988		3.28399	1.44712	1.39381		1.23798	3.38338				3.39988						3.28399		3.28399	1.44712	1.39381			1.23798	3.38338
4.46022	3.49139		4.61847	1.37552	1.3806		1.25481	1.95453				3.49139						4.61847		4.61847	1.37552	1.3806			1.25481	1.95453
2.33159	2.03571		3.7607	1.86317	2.48388		2.81821	4.19009				2.03571						3.7607		3.7607	1.86317	2.48388			2.81821	4.19009
2.45129	4.12021		1.2485	1.67066	3.69824		4.0901	3.30904				4.12021						1.2485		1.2485	1.67066	3.69824			4.0901	3.30904
2.21155	3.40732		1.8817	2.48197	2.13971		1.23023	3.41311				3.40732						1.8817		1.8817	2.48197	2.13971			1.23023	3.41311
2.29661	1.90222		2.88682	2.23711	2.03487		1.83718	3.36404				1.90222						2.88682		2.88682	2.23711	2.03487			1.83718	3.36404
1.98046	1.7732		3.51273	2.08574	2.15028		4.93281	4.27594				1.7732						3.51273		3.51273	2.08574	2.15028			4.93281	4.27594
2.35203	3.39139		2.77008	1.82432	3.57847		1.23449	4.32058				3.39139						2.77008		2.77008	1.82432	3.57847			1.23449	4.32058
1.94015	3.38188		1.74094	2.32518	4.13297		1.73773	3.9764				3.38188						1.74094		1.74094	2.32518	4.13297			1.73773	3.9764
3.33851	1.43608		4.09569	2.86247	3.08195		2.04444	3.34746				1.43608						4.09569		4.09569	2.86247	3.08195			2.04444	3.34746
1.91496	3.15863		4.20133	1.87828	2.18614		1.79339	2.66998				3.15863						4.20133		4.20133	1.87828	2.18614			1.79339	2.66998
2.08251	2.19277		2.18675	1.75868	1.48144		2.34553	2.3287				2.19277						2.18675		2.18675	1.75868	1.48144			2.34553	2.3287
2.23103	3.57882		1.60735	1.99715	3.44986		1.48726	3.37392				3.57882						1.60735		1.60735	1.99715	3.44986			1.48726	3.37392
1.78332	2.6412		4.58795	2.6691	3.45919		2.06959	3.36245				2.6412						4.58795		4.58795	2.6691	3.45919			2.06959	3.36245
1.96846	3.68331		4.55752	2.75704	2.45762		2.53338	2.59494				3.68331						4.55752		4.55752	2.75704	2.45762			2.53338	2.59494
2.77709	3.63149		2.59983	1.41122	2.31856		2.8928	3.37687				3.63149						2.59983		2.59983	1.41122	2.31856			2.8928	3.37687
1.90339	3.46794		1.62085	3.26345	2.5514		1.93626	1.56606				3.46794						1.62085		1.62085	3.26345	2.5514			1.93626	1.56606
4.43015	2.24827		2.18538	2.20377	3.43996		2.02764	4.5108				2.24827						2.18538		2.18538	2.20377	3.43996			2.02764	4.5108
1.40411	3.42548		2.05162	2.16922	1.74819		1.36565	1.42557				3.42548						2.05162		2.05162	2.16922	1.74819			1.36565	1.42557
4.35188	3.01058		1.92063	2.69763	3.35751		2.40275	3.28786				3.01058						1.92063		1.92063	2.69763	3.35751			2.40275	3.28786
1.69134	1.59492		4.47554	1.93544	1.35424		2.72859	3.38235				1.59492						4.47554		4.47554	1.93544	1.35424			2.72859	3.38235
2.28362	2.59017		3.11228	4.11525	2.09189		2.47644	3.45711				2.59017						3.11228		3.11228	4.11525	2.09189			2.47644	3.45711
1.76597	3.33203		3.66748	4.97918	3.57468		4.47095	3.3398				3.33203						3.66748		3.66748	4.97918	3.57468			4.47095	3.3398
2.6546	2.3673		1.63545	1.37839	3.4106		1.57463	1.93614				2.3673						1.63545		1.63545	1.37839	3.4106			1.57463	1.93614
2.4177	1.99129		2.5525	1.24488	3.16901		2.01044	2.20484				1.99129						2.5525		2.5525	1.24488	3.16901			2.01044	2.20484
1.7161	2.32182		2.59553	2.0478	3.42012		1.27361	1.38523				2.32182						2.59553		2.59553	2.0478	3.42012			1.27361	1.38523
2.05162	3.50683		2.93345	2.00511	3.04939		2.1767	2.74674				3.50683						2.93345		2.93345	2.00511	3.04939			2.1767	2.74674
2.67977	2.55515		1.45275	1.48412	2.85123		1.95834	2.4558				2.55515						1.45275		1.45275	1.48412	2.85123			1.95834	2.4558
2.07145	1.93487		1.83726	2.19525	3.42047		3.8579	1.37667				1.93487						1.83726		1.83726	2.19525	3.42047			3.8579	1.37667
2.33988	3.42972		1.95774	4.23721	2.44404		1.98365	2.30126				3.42972						1.95774		1.95774	4.23721	2.44404			1.98365	2.30126
1.78694	2.0823		4.50198	1.72337	2.13033		1.24334	1.33292				2.0823						4.50198		4.50198	1.72337	2.13033			1.24334	1.33292
2.27627	2.92299		2.78301	1.75698	2.63248		2.19701	2.87212				2.92299						2.78301		2.78301	1.75698	2.63248			2.19701	2.87212
1.93884	3.94441		1.91975	3.44988	3.39145		2.27738	1.51253				3.94441						1.91975		1.91975	3.44988	3.39145			2.27738	1.51253
2.82774	2.90777		2.42418	2.08663	2.0934		2.57319	3.36327				2.90777						2.42418		2.42418	2.08663	2.0934			2.57319	3.36327
2.33941	2.55085		4.31206	1.54751	3.66205		2.61853	3.37875				2.55085						4.31206		4.31206	1.54751	3.66205			2.61853	3.37875
2.58644	1.32764		2.46051	2.11526	2.06479		2.94302	3.32042				1.32764						2.46051		2.46051	2.11526	2.06479			2.94302	3.32042
4.23117	3.99266		1.31908	2.07553	3.71483		2.01535	3.42778				3.99266						1.31908		1.31908	2.07553	3.71483			2.01535	3.42778
1.49641	2.85086		2.46522	1.91334	3.75845		1.27291	1.91537				2.85086						2.46522		2.46522	1.91334	3.75845			1.27291	1.91537
2.58181	3.22251		3.52463	1.37066	3.8964		2.17522	1.89501				3.22251						3.52463		3.52463	1.37066	3.8964			2.17522	1.89501
2.1617	2.69193		2.36417	1.95789	3.43675		3.1855	1.58642				2.69193						2.36417		2.36417	1.95789	3.43675			3.1855	1.58642
1.42334	3.85651		3.62291	3.07892	1.60362		2.18505	3.2802				3.85651						3.62291		3.62291	3.07892	1.60362			2.18505	3.2802
3.78212	3.74589		2.69691	4.24045	2.68915		1.73965	4.14118				3.74589						2.69691		2.69691	4.24045	2.68915			1.73965	4.14118
2.02152	4.0175		1.33583	3.64743	4.11167		2.45326	3.34717				4.0175						1.33583		1.33583	3.64743	4.11167			2.45326	3.34717
1.30589	4.08138		1.59756	3.66283	1.71282		1.3312	1.33399				4.08138						1.59756		1.59756	3.66283	1.71282			1.3312	1.33399
1.93505	4.25048		1.53307	3.985	3.98963		4.26127	2.55324				4.25048						1.53307		1.53307	3.985	3.98963			4.26127	2.55324
2.01699	2.86626		4.9406	1.60623	4.30297		1.25243	3.30633				2.86626						4.9406		4.9406	1.60623	4.30297			1.25243	3.30633
1.40906	3.97138		2.3801	1.82036	4.66659		2.18268	3.30473				3.97138						2.3801		2.3801	1.82036	4.66659			2.18268	3.30473
3.39552	3.50091		2.29802	4.57564	2.77506		2.73236	2.98758				3.50091						2.29802		2.29802	4.57564	2.77506			2.73236	2.98758
3.64386	4.41553		2.92835	2.14833	3.65998		1.80417	1.24838				4.41553						2.92835		2.92835	2.14833	3.65998			1.80417	1.24838
1.76331	4.21448		3.14702	2.09646	2.1608		1.51949	3.29478				4.21448						3.14702		3.14702	2.09646	2.1608			1.51949	3.29478
1.8508	3.26279		2.35899	2.24246	2.41267		3.27565	3.37777				3.26279						2.35899		2.35899	2.24246	2.41267			3.27565	3.37777
1.33954	4.72861		1.53991	2.43925	1.23689		1.41668	3.11198				4.72861						1.53991		1.53991	2.43925	1.23689			1.41668	3.11198
3.29828	4.19369		1.88412	1.63013	2.49793		4.20291	3.38608				4.19369						1.88412		1.88412	1.63013	2.49793			4.20291	3.38608
1.28793	3.40361		1.45418	2.79583	3.79834		2.98852	2.97427				3.40361						1.45418		1.45418	2.79583	3.79834			2.98852	2.97427
1.64276	2.98226		1.35512	1.6707	1.46143		3.7725	3.31137				2.98226						1.35512		1.35512	1.6707	1.46143			3.7725	3.31137
4.39669	3.16594		1.80746	2.48941	2.76183		3.59432	2.65961				3.16594						1.80746		1.80746	2.48941	2.76183			3.59432	2.65961
1.72106	3.81237		1.61286	3.79474	1.60928		1.69361	1.64418				3.81237						1.61286		1.61286	3.79474	1.60928			1.69361	1.64418
4.88186	4.43331		1.23529	1.99389	3.36986		1.33616	1.9771				4.43331						1.23529		1.23529	1.99389	3.36986			1.33616	1.9771
3.24436	3.63178		2.19849	1.69187	1.35105		3.80588	1.24199				3.63178						2.19849		2.19849	1.69187	1.35105			3.80588	1.24199
4.90791	3.81696		3.16531	2.49465	4.38006		2.15527	2.05607				3.81696						3.16531		3.16531	2.49465	4.38006			2.15527	2.05607
4.91592	3.74706		3.19392	2.9117	2.04728		2.11567	3.39927				3.74706						3.19392		3.19392	2.9117	2.04728			2.11567	3.39927
3.0404	3.3015		2.42727	1.94578	3.80713		4.74001	3.39796				3.3015						2.42727		2.42727	1.94578	3.80713			4.74001	3.39796
2.37402	3.28108		1.44278	1.71747	3.57212		4.96931	1.24965				3.28108						1.44278		1.44278	1.71747	3.57212			4.96931	1.24965
1.96127	3.42018		1.43806	1.86431	3.10465		2.21831	3.26828				3.42018						1.43806		1.43806	1.86431	3.10465			2.21831	3.26828
2.13842	3.62537		4.63501	1.85944	1.62589		2.44965	1.44151				3.62537						4.63501		4.63501	1.85944	1.62589			2.44965	1.44151
2.1025	4.35165		2.50108	2.06395	3.67788		1.35156	2.31768				4.35165						2.50108		2.50108	2.06395	3.67788			1.35156	2.31768
2.92872	3.90427		2.87775	3.8782	1.76167			2.44998				3.90427						2.87775		2.87775	3.8782	1.76167				2.44998
2.3468	2.10444		1.25307	1.90024	1.6828			2.09203				2.10444						1.25307		1.25307	1.90024	1.6828				2.09203
2.06057	3.65273		1.3843	1.51134	3.83865			1.29348				3.65273						1.3843		1.3843	1.51134	3.83865				1.29348
2.4757	4.18728		4.16449	1.50823	1.67924			1.46338				4.18728						4.16449		4.16449	1.50823	1.67924				1.46338
1.75276	2.58261		1.90013	1.67148	3.55373			3.3255				2.58261						1.90013		1.90013	1.67148	3.55373				3.3255
1.8064	4.26701		1.83607	1.89696	1.85655			1.72028				4.26701						1.83607		1.83607	1.89696	1.85655				1.72028
4.60855	3.04472		1.82442	1.93731	4.00089			3.3144				3.04472						1.82442		1.82442	1.93731	4.00089				3.3144
2.38502	1.96602		1.61432	1.92508	3.86081			2.75509				1.96602						1.61432		1.61432	1.92508	3.86081				2.75509
1.37431	2.75462		3.29599	1.87871	1.29214			3.27152				2.75462						3.29599		3.29599	1.87871	1.29214				3.27152
2.49653	3.41236		1.95639	2.13111	2.45953			3.32394				3.41236						1.95639		1.95639	2.13111	2.45953				3.32394
2.70717	4.09244		2.72474	2.67936	3.52489			1.48386				4.09244						2.72474		2.72474	2.67936	3.52489				1.48386
4.25148	3.18564		1.90355	1.55345	2.55607			1.46989				3.18564						1.90355		1.90355	1.55345	2.55607				1.46989
2.25184	2.37568		3.20631	1.2628	2.91389			3.1028				2.37568						3.20631		3.20631	1.2628	2.91389				3.1028
1.98994	3.9177		4.62287	1.65937	1.73421			3.83218				3.9177						4.62287		4.62287	1.65937	1.73421				3.83218
2.21106	3.73846		1.37839	4.73797	3.66627			1.48922				3.73846						1.37839		1.37839	4.73797	3.66627				1.48922
1.94966	3.89581		2.04863	2.48506	3.69662			2.40607				3.89581						2.04863		2.04863	2.48506	3.69662				2.40607
2.27725	3.42284		3.3748	1.77875	3.73602			2.09408				3.42284						3.3748		3.3748	1.77875	3.73602				2.09408
2.17045	3.43321		1.63365	1.88768	2.61386			1.94367				3.43321						1.63365		1.63365	1.88768	2.61386				1.94367
2.3381	1.2218		1.83556	1.56854	4.38151			3.4979				1.2218						1.83556		1.83556	1.56854	4.38151				3.4979
2.4378	3.94584		2.38281	2.154	1.34859			3.4039				3.94584						2.38281		2.38281	2.154	1.34859				3.4039
2.01585	1.24867		3.88469	2.00942	3.60849			3.45289				1.24867						3.88469		3.88469	2.00942	3.60849				3.45289
2.10985	2.44148		2.05208	1.26337	3.32524			1.97333				2.44148						2.05208		2.05208	1.26337	3.32524				1.97333
2.78616	2.85923		2.40638	1.98339	3.65928			4.15203				2.85923						2.40638		2.40638	1.98339	3.65928				4.15203
1.69247	1.58521		2.90691	2.29749	2.68909			3.32132				1.58521						2.90691		2.90691	2.29749	2.68909				3.32132
2.58609	1.34969		4.36967	1.62652	3.86517			4.12897				1.34969						4.36967		4.36967	1.62652	3.86517				4.12897
1.89506	3.58482		1.9022	2.63834	2.93003			4.27696				3.58482						1.9022		1.9022	2.63834	2.93003				4.27696
2.19838	2.90648		3.01781	3.01994	2.45453			4.07658				2.90648						3.01781		3.01781	3.01994	2.45453				4.07658
3.27633	1.71493		1.36892	2.10969	4.20616			2.8398				1.71493						1.36892		1.36892	2.10969	4.20616				2.8398
2.38371	1.30832		3.13993	3.76269	2.48508			2.8391				1.30832						3.13993		3.13993	3.76269	2.48508				2.8391
3.9809	3.79908		4.91622	1.67086	3.22058			3.37375				3.79908						4.91622		4.91622	1.67086	3.22058				3.37375
1.85696	3.38774		2.49295	3.02617	3.64976			4.43494				3.38774						2.49295		2.49295	3.02617	3.64976				4.43494
1.75522	1.38551		1.65683	1.57979	2.13541			2.23293				1.38551						1.65683		1.65683	1.57979	2.13541				2.23293
1.91773	2.78454		3.77848	2.00964	2.21485			3.2655				2.78454						3.77848		3.77848	2.00964	2.21485				3.2655
1.74354	4.20876		2.9645	1.97356	3.01601			3.83713				4.20876						2.9645		2.9645	1.97356	3.01601				3.83713
2.4714	1.53436		2.31647	1.40055	4.04089			3.24391				1.53436						2.31647		2.31647	1.40055	4.04089				3.24391
1.27767	4.10503		2.00155	2.18051	4.14468			1.46477				4.10503						2.00155		2.00155	2.18051	4.14468				1.46477
1.71952	1.78065		2.41594	2.10086	3.67108			3.39132				1.78065						2.41594		2.41594	2.10086	3.67108				3.39132
1.76482	4.12084		3.00775	1.22751	2.79984			3.31784				4.12084						3.00775		3.00775	1.22751	2.79984				3.31784
1.94468	3.65818		3.86609	2.41396	1.5188			3.36454				3.65818						3.86609		3.86609	2.41396	1.5188				3.36454
2.76277	4.01797		2.44333	1.89784	3.41576			2.24084				4.01797						2.44333		2.44333	1.89784	3.41576				2.24084
2.2709	2.96464		4.44301	1.85745	3.27107			3.45682				2.96464						4.44301		4.44301	1.85745	3.27107				3.45682
3.51824	2.08482		3.19052	1.84353	1.72126			2.37175				2.08482						3.19052		3.19052	1.84353	1.72126				2.37175
4.40381	2.87007		1.38482	2.62656	2.24641			2.23867				2.87007						1.38482		1.38482	2.62656	2.24641				2.23867
1.84756	4.02721		1.69517	2.89731	4.47744			3.33234				4.02721						1.69517		1.69517	2.89731	4.47744				3.33234
3.32225	1.91599		3.98406	3.51644	2.47249			2.03788				1.91599						3.98406		3.98406	3.51644	2.47249				2.03788
2.23607	3.42135		2.23533	1.26753	2.71815			1.2834				3.42135						2.23533		2.23533	1.26753	2.71815				1.2834
1.3782	1.96901		2.06789	2.68241	4.02807			3.18329				1.96901						2.06789		2.06789	2.68241	4.02807				3.18329
4.45864	2.47282		2.386	1.75884	2.06242			2.83214				2.47282						2.386		2.386	1.75884	2.06242				2.83214
3.04015	3.98066		2.97253	1.42397	4.15943			2.81993				3.98066						2.97253		2.97253	1.42397	4.15943				2.81993
2.83787	1.99981		3.21927	2.35688	3.59879			1.297				1.99981						3.21927		3.21927	2.35688	3.59879				1.297
2.23404	3.9827		2.8809	1.54612	3.72154			1.55357				3.9827						2.8809		2.8809	1.54612	3.72154				1.55357
4.85118	3.87072		2.44777	2.05427	2.7018			2.01654				3.87072						2.44777		2.44777	2.05427	2.7018				2.01654
1.94392	3.99608		2.31231	2.24848	2.31369			3.3364				3.99608						2.31231		2.31231	2.24848	2.31369				3.3364
1.58554	3.95594		3.15673	1.23419	1.99948			3.29998				3.95594						3.15673		3.15673	1.23419	1.99948				3.29998
1.75069	2.26744		1.68747	1.22055	1.23261			3.86195				2.26744						1.68747		1.68747	1.22055	1.23261				3.86195
2.06318	2.37724		1.71135	2.21628	3.42395			3.07163				2.37724						1.71135		1.71135	2.21628	3.42395				3.07163
3.53405	3.37971		1.97542	1.53696	3.83676			1.90992				3.37971						1.97542		1.97542	1.53696	3.83676				1.90992
3.30551	3.01779		1.49178	2.06977	3.67983			2.14815				3.01779						1.49178		1.49178	2.06977	3.67983				2.14815
1.24037	3.43208		2.57686	1.53981	1.92131			1.56643				3.43208						2.57686		2.57686	1.53981	1.92131				1.56643
1.50145	3.42854		3.13074	1.40956	1.5232			2.17715				3.42854						3.13074		3.13074	1.40956	1.5232				2.17715
1.99975	4.91393		4.94322	1.21407	3.81241			3.27651				4.91393						4.94322		4.94322	1.21407	3.81241				3.27651
1.97775	3.41541		1.94966	1.72311	3.09301			1.36843				3.41541						1.94966		1.94966	1.72311	3.09301				1.36843
2.13963	3.52461		2.05922	3.707	1.91025			3.31227				3.52461						2.05922		2.05922	3.707	1.91025				3.31227
1.97454	2.61564		2.62765	2.6583	3.45395			3.32784				2.61564						2.62765		2.62765	2.6583	3.45395				3.32784
2.56995	4.69649		1.98459	2.64393	1.85547			3.91905				4.69649						1.98459		1.98459	2.64393	1.85547				3.91905
2.67766	1.7631		2.60686	1.50301	4.34467			1.91582				1.7631						2.60686		2.60686	1.50301	4.34467				1.91582
3.29474	3.52522		2.19257	1.77873	3.26863			3.11828				3.52522						2.19257		2.19257	1.77873	3.26863				3.11828
3.38827	4.10702		3.44035	1.38093	2.48795			2.04763				4.10702						3.44035		3.44035	1.38093	2.48795				2.04763
1.97831	3.49008		2.52158	1.94245	1.86786			2.20262				3.49008						2.52158		2.52158	1.94245	1.86786				2.20262
1.63662	3.51134		1.98111	2.19812	2.02928			1.53715				3.51134						1.98111		1.98111	2.19812	2.02928				1.53715
1.92958	2.57268		4.05522	1.95146	2.10168			4.0557				2.57268						4.05522		4.05522	1.95146	2.10168				4.0557
1.25407	4.13125		3.34641	2.45678	1.91384			2.17006				4.13125						3.34641		3.34641	2.45678	1.91384				2.17006
1.88234	3.4126		1.54642	4.41297	1.29104			2.21422				3.4126						1.54642		1.54642	4.41297	1.29104				2.21422
1.83968	3.43843		2.25894	2.32567	2.55836			1.62296				3.43843						2.25894		2.25894	2.32567	2.55836				1.62296
1.33728	3.42286		1.8818	1.33005	1.79915			3.99942				3.42286						1.8818		1.8818	1.33005	1.79915				3.99942
2.11476	3.39597		1.87654	2.34729	1.41801							3.39597						1.87654		1.87654	2.34729	1.41801
2.02469	3.44461		1.5882	2.62459	4.04335							3.44461						1.5882		1.5882	2.62459	4.04335
2.26021	3.47531		4.61908	1.62261	2.245							3.47531						4.61908		4.61908	1.62261	2.245
4.92921	3.46479		1.96577	4.89259	1.53262							3.46479						1.96577		1.96577	4.89259	1.53262
1.23998	1.31883		2.64493	1.76183	2.38948							1.31883						2.64493		2.64493	1.76183	2.38948
2.74409	3.63106		1.52885	1.90554	2.15675							3.63106						1.52885		1.52885	1.90554	2.15675
1.21448	3.3398		2.25855	2.79943	3.68194							3.3398						2.25855		2.25855	2.79943	3.68194
4.72719	3.46991		3.04638	2.29124	3.67241							3.46991						3.04638		3.04638	2.29124	3.67241
2.0797	3.39632		1.76349	2.35678	2.67952							3.39632						1.76349		1.76349	2.35678	2.67952
1.36411	3.49809		3.46669	2.53016	1.40765							3.49809						3.46669		3.46669	2.53016	1.40765
2.50118	3.4449		2.0334	3.28628	1.78751							3.4449						2.0334		2.0334	3.28628	1.78751
3.91623	3.45537		3.70874	2.29779	3.79527							3.45537						3.70874		3.70874	2.29779	3.79527
2.11683	3.79845		2.35088	2.10057	1.65743							3.79845						2.35088		2.35088	2.10057	1.65743
3.13475	1.70678		2.49225	2.42586	1.8303							1.70678						2.49225		2.49225	2.42586	1.8303
2.37267	1.40384		3.08445	1.48462	3.77151							1.40384						3.08445		3.08445	1.48462	3.77151
2.31559	2.41564		1.86182	2.90787	4.23483							2.41564						1.86182		1.86182	2.90787	4.23483
2.36925	3.32028		3.79324	3.77209	1.70914							3.32028						3.79324		3.79324	3.77209	1.70914
2.00358	3.07933		3.00823	2.09979	1.92852							3.07933						3.00823		3.00823	2.09979	1.92852
2.43855	2.0659		1.32846	4.1147	2.9755							2.0659						1.32846		1.32846	4.1147	2.9755
2.69548	3.00849		1.44859	1.4096	1.88072							3.00849						1.44859		1.44859	1.4096	1.88072
1.95297	2.04294		2.91588	2.08996	1.43575							2.04294						2.91588		2.91588	2.08996	1.43575
2.24877	3.66909		1.78321	3.49194	1.43376							3.66909						1.78321		1.78321	3.49194	1.43376
2.18771	3.95719		2.87572	2.05423	2.67688							3.95719						2.87572		2.87572	2.05423	2.67688
2.04474	3.41785		1.38922	1.41093	1.74342							3.41785						1.38922		1.38922	1.41093	1.74342
1.55906	4.30356		1.59896	2.30261	3.67436							4.30356						1.59896		1.59896	2.30261	3.67436
2.79183	4.01807		4.21892	2.85958	4.53642							4.01807						4.21892		4.21892	2.85958	4.53642
3.92624	4.00796		2.3544	1.99645	2.20133							4.00796						2.3544		2.3544	1.99645	2.20133
2.00585	2.48619		1.53854	1.28233	2.17856							2.48619						1.53854		1.53854	1.28233	2.17856
2.14485	1.61217		3.39096	2.41498	2.73066							1.61217						3.39096		3.39096	2.41498	2.73066
3.96507	3.4962		2.5505	3.22077	2.14817							3.4962						2.5505		2.5505	3.22077	2.14817
3.61279	1.43118		2.2108	2.19875	1.97325							1.43118						2.2108		2.2108	2.19875	1.97325
1.92778	3.60894		4.89988	2.28598	1.46549							3.60894						4.89988		4.89988	2.28598	1.46549
2.64362	3.62179		3.72748	1.89884	1.88987							3.62179						3.72748		3.72748	1.89884	1.88987
3.10798	4.38737		2.20688	1.80298	3.33787							4.38737						2.20688		2.20688	1.80298	3.33787
2.01185	3.9568		1.49023	2.64641	3.68071							3.9568						1.49023		1.49023	2.64641	3.68071
2.01312	3.46831		1.33292	2.09523	1.30159							3.46831						1.33292		1.33292	2.09523	1.30159
2.1946	4.04541		3.0696	2.33236	2.36655							4.04541						3.0696		3.0696	2.33236	2.36655
2.32186	4.00499		1.47507	2.06273	3.76732							4.00499						1.47507		1.47507	2.06273	3.76732
1.68737	3.35573		2.71196	1.87707	3.63133							3.35573						2.71196		2.71196	1.87707	3.63133
2.60403	3.3492		3.13706	1.26474	3.62107							3.3492						3.13706		3.13706	1.26474	3.62107
1.9601	3.36755		1.66291	1.53987	1.63578							3.36755						1.66291		1.66291	1.53987	1.63578
2.20277	3.70508		1.72311	1.89538	3.0053							3.70508						1.72311		1.72311	1.89538	3.0053
1.82854	3.73234		4.39245	1.21887	3.59668							3.73234						4.39245		4.39245	1.21887	3.59668
2.11632	3.74702		3.01896	1.8304	1.78559							3.74702						3.01896		3.01896	1.8304	1.78559
2.3807	3.451		2.09375	2.2451	2.58662							3.451						2.09375		2.09375	2.2451	2.58662
1.32528	3.71192		1.70873	1.88877	1.86184							3.71192						1.70873		1.70873	1.88877	1.86184
4.13407	3.81489		1.58401	3.83877	1.49299							3.81489						1.58401		1.58401	3.83877	1.49299
1.99559	3.89102		4.32761	2.14602	1.91949							3.89102						4.32761		4.32761	2.14602	1.91949
1.96131	3.67288		1.77291	3.52952	2.16906							3.67288						1.77291		1.77291	3.52952	2.16906
2.06262	3.25913		2.15724	4.3657	1.4745							3.25913						2.15724		2.15724	4.3657	1.4745
3.09015	3.21745		2.01097	2.52125	3.00265							3.21745						2.01097		2.01097	2.52125	3.00265
2.91969	3.3877		4.48975	1.98533	1.93001							3.3877						4.48975		4.48975	1.98533	1.93001
1.96293	3.15615		4.16874	2.14295	2.23037							3.15615						4.16874		4.16874	2.14295	2.23037
1.99107	2.06789		1.91594	4.14214	3.62609							2.06789						1.91594		1.91594	4.14214	3.62609
2.1972	2.04634		4.99622	2.62949	2.20559							2.04634						4.99622		4.99622	2.62949	2.20559
1.99754	4.01922		1.7807	3.87985	1.83187							4.01922						1.7807		1.7807	3.87985	1.83187
4.61644	3.65918		4.48852	1.95416	1.96463							3.65918						4.48852		4.48852	1.95416	1.96463
2.92624	3.77924		1.61262	2.04906	3.01812							3.77924						1.61262		1.61262	2.04906	3.01812
2.13324	2.30504		3.22286	1.64168	1.56029							2.30504						3.22286		3.22286	1.64168	1.56029
2.50649	3.75175		4.06944	2.1326	3.57902							3.75175						4.06944		4.06944	2.1326	3.57902
2.89315	3.89616		1.63936	1.6896	1.95946							3.89616						1.63936		1.63936	1.6896	1.95946
4.91225	1.61851		3.0038	2.34705	1.70359							1.61851						3.0038		3.0038	2.34705	1.70359
3.79054	3.44123		3.02911	3.20784	1.60111							3.44123						3.02911		3.02911	3.20784	1.60111
2.26621	3.84885		2.20246	4.75691	1.33808							3.84885						2.20246		2.20246	4.75691	1.33808
2.20228	1.22728		1.593	1.61411	1.25116							1.22728						1.593		1.593	1.61411	1.25116
2.26646	2.22624		2.02756	2.47593	1.90079							2.22624						2.02756		2.02756	2.47593	1.90079
2.076	3.70754		1.77189	1.82505	1.36876							3.70754						1.77189		1.77189	1.82505	1.36876
2.02494	3.8074		1.62705	3.24536	2.26662							3.8074						1.62705		1.62705	3.24536	2.26662
1.61335	1.7588		1.59431	2.2818	1.44947							1.7588						1.59431		1.59431	2.2818	1.44947
1.76558	1.985		2.14163	2.1239	1.79464							1.985						2.14163		2.14163	2.1239	1.79464
2.13387	3.76355		2.73748	1.47358	1.51704							3.76355						2.73748		2.73748	1.47358	1.51704
2.68751	2.97957		2.74608	4.80207	3.73948							2.97957						2.74608		2.74608	4.80207	3.73948
2.58574	3.00931		4.15828	2.00393	4.20352							3.00931						4.15828		4.15828	2.00393	4.20352
2.03946	3.77577		1.31441	1.71837	2.886							3.77577						1.31441		1.31441	1.71837	2.886
1.21504	2.22783		3.01906	2.09857	1.90767							2.22783						3.01906		3.01906	2.09857	1.90767
2.06944	2.40865		1.45355	1.66554	2.13342							2.40865						1.45355		1.45355	1.66554	2.13342
2.08042	3.61662		3.99088	1.60924	1.3169							3.61662						3.99088		3.99088	1.60924	1.3169
2.48678	2.85661		2.80105	1.35209	2.87457							2.85661						2.80105		2.80105	1.35209	2.87457
4.19758	3.98234		1.3243	1.3046	1.27912							3.98234						1.3243		1.3243	1.3046	1.27912
4.62846	4.33609		4.08347	3.00358	3.71155							4.33609						4.08347		4.08347	3.00358	3.71155
1.67008	3.42714		2.1727	1.77279	1.3312							3.42714						2.1727		2.1727	1.77279	1.3312
2.87357	3.316		1.73468	1.47479	3.46057							3.316						1.73468		1.73468	1.47479	3.46057
2.40284	4.0851		1.4096	1.61325	1.86323							4.0851						1.4096		1.4096	1.61325	1.86323
2.27717	3.47517		1.64346	1.31355	2.91793							3.47517						1.64346		1.64346	1.31355	2.91793
2.26626	2.08777		1.40138	1.97059	4.13544							2.08777						1.40138		1.40138	1.97059	4.13544
2.4541	3.5748		1.42522	2.57757	2.961							3.5748						1.42522		1.42522	2.57757	2.961
2.69093	3.34905		1.67215	2.00972	4.78003							3.34905						1.67215		1.67215	2.00972	4.78003
2.7846	3.37029		1.6307	2.49315	1.54522							3.37029						1.6307		1.6307	2.49315	1.54522
1.7178	2.78577		1.86511	1.99422	1.72573							2.78577						1.86511		1.86511	1.99422	1.72573
2.03682	3.17938		1.65288	1.46856	4.54023							3.17938						1.65288		1.65288	1.46856	4.54023
2.1301	3.83498		1.73435	4.2813	1.66328							3.83498						1.73435		1.73435	4.2813	1.66328
2.07393	3.70721		2.2186	4.5252	1.52556							3.70721						2.2186		2.2186	4.5252	1.52556
1.72376	2.93493		2.01105	2.75059	3.92507							2.93493						2.01105		2.01105	2.75059	3.92507
1.84623	3.12699		3.07513	1.44712	3.5584							3.12699						3.07513		3.07513	1.44712	3.5584
1.86501	3.56927		3.74964	2.45209	4.03864							3.56927						3.74964		3.74964	2.45209	4.03864
1.79671	1.42002		2.05718	1.81387	4.25665							1.42002						2.05718		2.05718	1.81387	4.25665
1.98019	2.87191		2.05875	2.6181	4.48725							2.87191						2.05875		2.05875	2.6181	4.48725
2.05816	2.18122		1.69286	1.39096	2.8679							2.18122						1.69286		1.69286	1.39096	2.8679
4.48236	4.1284		2.61519	2.04243	2.55951							4.1284						2.61519		2.61519	2.04243	2.55951
2.44009	1.31817		1.51448	1.65605	2.79405							1.31817						1.51448		1.51448	1.65605	2.79405
3.50962	3.83386		1.75829	2.53018	4.39261							3.83386						1.75829		1.75829	2.53018	4.39261
1.74772	3.46137		3.84621	2.09066	1.69673							3.46137						3.84621		3.84621	2.09066	1.69673
1.69341	4.24733		2.41977	2.82073	3.34139							4.24733						2.41977		2.41977	2.82073	3.34139
2.07782	4.23905		1.65661	2.31758	3.70985							4.23905						1.65661		1.65661	2.31758	3.70985
1.84242	4.08173		1.65874	1.55902	2.10977							4.08173						1.65874		1.65874	1.55902	2.10977
1.71373	4.15404		4.16788	1.62011	1.23445							4.15404						4.16788		4.16788	1.62011	1.23445
1.61864	4.20147		1.29167	2.11558	1.52801							4.20147						1.29167		1.29167	2.11558	1.52801
1.64698	4.00458		4.6506	2.21245	1.36456							4.00458						4.6506		4.6506	2.21245	1.36456
1.6155	3.8939		4.44266	1.91812	3.65353							3.8939						4.44266		4.44266	1.91812	3.65353
3.68271	4.05842		1.45177	1.91705	1.56719							4.05842						1.45177		1.45177	1.91705	1.56719
1.78434	4.04247		3.30988	2.73918	1.9022							4.04247						3.30988		3.30988	2.73918	1.9022
1.68714	4.08281		3.92372	1.9884	2.58386							4.08281						3.92372		3.92372	1.9884	2.58386
1.85537	3.4191		1.54931	2.18829	3.44578							3.4191						1.54931		1.54931	2.18829	3.44578
1.76214	3.98313		2.33157	1.44542	1.50014							3.98313						2.33157		2.33157	1.44542	1.50014
1.72227	2.87879		4.6259	1.69761	1.73251							2.87879						4.6259		4.6259	1.69761	1.73251
1.77297	1.25708		2.53762	1.64583	2.99844							1.25708						2.53762		2.53762	1.64583	2.99844
1.82569	3.97691		2.75409	3.1089	1.83065							3.97691						2.75409		2.75409	3.1089	1.83065
2.1605	3.15515		1.69789	2.24274	1.25405							3.15515						1.69789		1.69789	2.24274	1.25405
1.89872	3.94682		2.55074	1.4601	3.69969							3.94682						2.55074		2.55074	1.4601	3.69969
1.75845	2.9911		2.23386	1.77357	2.81367							2.9911						2.23386		2.23386	1.77357	2.81367
2.35348	1.94439		2.78512	1.38605	1.34783							1.94439						2.78512		2.78512	1.38605	1.34783
1.86954	1.31103		3.87774	1.95506	4.32876							1.31103						3.87774		3.87774	1.95506	4.32876
3.08312	3.96749		2.13901	1.82551	3.5601							3.96749						2.13901		2.13901	1.82551	3.5601
3.16097	1.86876		1.52021	2.15734	1.30712							1.86876						1.52021		1.52021	2.15734	1.30712
1.92842	3.86781		4.92855	2.2895	3.26091							3.86781						4.92855		4.92855	2.2895	3.26091
1.26663	3.56127		2.16277	1.46182	2.49242							3.56127						2.16277		2.16277	1.46182	2.49242
1.91918	4.1626		1.24178	1.81422	2.54886							4.1626						1.24178		1.24178	1.81422	2.54886
3.33122	4.4153		2.48873	2.09373	3.55396							4.4153						2.48873		2.48873	2.09373	3.55396
2.06285	3.89405		3.66004	2.17772	4.05193							3.89405						3.66004		3.66004	2.17772	4.05193
1.37818	1.71985		2.92	1.79708	1.75413							1.71985						2.92		2.92	1.79708	1.75413
2.59695	2.08366		3.41027	3.02459	2.19247							2.08366						3.41027		3.41027	3.02459	2.19247
2.45768	1.25721		2.16033	3.11466	3.41643							1.25721						2.16033		2.16033	3.11466	3.41643
3.59037	3.9731		4.52821	2.50163	1.44042							3.9731						4.52821		4.52821	2.50163	1.44042
2.57151	3.42792		3.85319	1.54262	2.55314							3.42792						3.85319		3.85319	1.54262	2.55314
2.55234	4.13086		3.32124	4.23682	3.45426							4.13086						3.32124		3.32124	4.23682	3.45426
1.82729	4.22521		1.79741	3.77807	1.2178							4.22521						1.79741		1.79741	3.77807	1.2178
1.98676	1.86653		1.67967	2.32434	1.36153							1.86653						1.67967		1.67967	2.32434	1.36153
1.59656	4.03069		4.70206	2.71686	3.39589							4.03069						4.70206		4.70206	2.71686	3.39589
1.95883	3.93626		2.33511	3.92073	2.1009							3.93626						2.33511		2.33511	3.92073	2.1009
2.65677	2.47917		1.29518	2.08595	3.37258							2.47917						1.29518		1.29518	2.08595	3.37258
1.95756	3.84244		1.37359	2.27523	2.6497							3.84244						1.37359		1.37359	2.27523	2.6497
2.12804	4.06573		2.01034	3.41733	3.57644							4.06573						2.01034		2.01034	3.41733	3.57644
1.74866	1.29569		3.11413	1.99244	2.22489							1.29569						3.11413		3.11413	1.99244	2.22489
2.12734	4.2054		2.5175	1.61167	3.45479							4.2054						2.5175		2.5175	1.61167	3.45479
4.77041	3.99239		1.46844	1.39821	2.49291							3.99239						1.46844		1.46844	1.39821	2.49291
1.7434	3.95313		1.70271	1.2629	3.34778							3.95313						1.70271		1.70271	1.2629	3.34778
1.72118	3.77827		1.76581	1.40567	1.47089							3.77827						1.76581		1.76581	1.40567	1.47089
1.74707	4.019		4.14425	1.52719	1.22823							4.019						4.14425		4.14425	1.52719	1.22823
1.94263	4.09188		3.32339	1.47995	1.23589							4.09188						3.32339		3.32339	1.47995	1.23589
2.11808	2.14512		1.84076	2.41265	3.45084							2.14512						1.84076		1.84076	2.41265	3.45084
1.82409	1.73326		1.60852	2.07964	4.12668							1.73326						1.60852		1.60852	2.07964	4.12668
1.87488	4.01443		3.92991	1.6989	1.32135							4.01443						3.92991		3.92991	1.6989	1.32135
1.81424	3.27932		3.55013	2.37636	1.61849							3.27932						3.55013		3.55013	2.37636	1.61849
1.80617	4.25953		2.9268	2.06037	1.99283							4.25953						2.9268		2.9268	2.06037	1.99283
1.98005	3.40838		1.86051	1.35866	3.37592							3.40838						1.86051		1.86051	1.35866	3.37592
1.62337	4.14009		2.22605	2.20637	3.41332							4.14009						2.22605		2.22605	2.20637	3.41332
1.92842	4.15719		2.34602	3.14888	1.42307							4.15719						2.34602		2.34602	3.14888	1.42307
2.7535	3.40175		4.69322	1.74649	2.49483							3.40175						4.69322		4.69322	1.74649	2.49483
1.93417	1.94251		2.09539	1.77721	1.58556							1.94251						2.09539		2.09539	1.77721	1.58556
1.69441	1.79462		4.41131	3.06209	4.00921							1.79462						4.41131		4.41131	3.06209	4.00921
1.99285	2.95039		1.8801	1.6437	2.38531							2.95039						1.8801		1.8801	1.6437	2.38531
1.9586	4.07534		2.85026	1.67408	3.07427							4.07534						2.85026		2.85026	1.67408	3.07427
4.44811	3.91023		3.41914	4.5425	1.43061							3.91023						3.41914		3.41914	4.5425	1.43061
1.67649	2.20289		1.92905	1.39686	3.42661							2.20289						1.92905		1.92905	1.39686	3.42661
1.70299	4.06784		1.25633	1.9582	1.24049							4.06784						1.25633		1.25633	1.9582	1.24049
1.35268	3.80101		3.91578	1.84515	2.57004							3.80101						3.91578		3.91578	1.84515	2.57004
2.11143	3.93425		2.89606	2.37844	3.36882							3.93425						2.89606		2.89606	2.37844	3.36882
1.92735	2.17039		3.27133	1.84982	3.41795							2.17039						3.27133		3.27133	1.84982	3.41795
2.08837	1.47528		2.41502	1.84003	1.83431							1.47528						2.41502		2.41502	1.84003	1.83431
1.91285	3.39898		3.73629	1.97788	2.35756							3.39898						3.73629		3.73629	1.97788	2.35756
1.8988	4.10825		3.11417	1.77017	3.43527							4.10825						3.11417		3.11417	1.77017	3.43527
1.76771	3.91268		2.0427	1.24381	2.90961							3.91268						2.0427		2.0427	1.24381	2.90961
1.59658	2.63717		4.50023	1.75981	3.87566							2.63717						4.50023		4.50023	1.75981	3.87566
1.9429	3.91664		1.45578	1.60047	1.79251							3.91664						1.45578		1.45578	1.60047	1.79251
1.73679	3.84709		2.96806	2.07299	3.42905							3.84709						2.96806		2.96806	2.07299	3.42905
2.62054	3.97701		1.95045	1.98038	3.41307							3.97701						1.95045		1.95045	1.98038	3.41307
1.69304	3.85075		3.1181	1.42678	2.14108							3.85075						3.1181		3.1181	1.42678	2.14108
1.99338	3.9518		2.51412	2.55404	3.4049							3.9518						2.51412		2.51412	2.55404	3.4049
1.66228	3.78624		2.37253	2.012	3.40421							3.78624						2.37253		2.37253	2.012	3.40421
3.1396	2.93063		1.58667	2.06717	1.29876							2.93063						1.58667		1.58667	2.06717	1.29876
2.75831	3.71651		1.80847	2.19824	3.12992							3.71651						1.80847		1.80847	2.19824	3.12992
1.80726	3.79372		4.62627	1.21631	2.85993							3.79372						4.62627		4.62627	1.21631	2.85993
1.82991	1.49848		2.43857	1.31314	3.36204							1.49848						2.43857		2.43857	1.31314	3.36204
1.29929	3.68841		1.47653	2.36552	2.99459							3.68841						1.47653		1.47653	2.36552	2.99459
1.60635	3.35688		1.99799	1.34717	2.48304							3.35688						1.99799		1.99799	1.34717	2.48304
1.92221	4.0234		3.29531	1.90759	2.00116							4.0234						3.29531		3.29531	1.90759	2.00116
1.9344	3.36615		3.25126	1.47442	3.84629							3.36615						3.25126		3.25126	1.47442	3.84629
2.251	3.74184		1.73652	1.98984	3.91649							3.74184						1.73652		1.73652	1.98984	3.91649
1.71661	3.19074		1.24254	1.9233	4.67134							3.19074						1.24254		1.24254	1.9233	4.67134
1.9096	1.34875		1.70138	2.76716	2.22138							1.34875						1.70138		1.70138	2.76716	2.22138
1.80134	2.33492		3.53841	1.25569	2.38967							2.33492						3.53841		3.53841	1.25569	2.38967
1.7783	3.64483		4.34751	1.75299	1.61536							3.64483						4.34751		4.34751	1.75299	1.61536
1.81842	3.69584		2.58755	1.7459	2.60254							3.69584						2.58755		2.58755	1.7459	2.60254
1.83239	3.33296		2.56293	4.4963	3.38911							3.33296						2.56293		2.56293	4.4963	3.38911
2.12486	3.84657		2.41521	2.12904	2.68909							3.84657						2.41521		2.41521	2.12904	2.68909
1.85627	2.06922		2.32327	2.67043	3.86517							2.06922						2.32327		2.32327	2.67043	3.86517
1.93683	3.75833		3.13352	2.93388	2.93003							3.75833						3.13352		3.13352	2.93388	2.93003
1.92547	1.91281		1.78622	1.49252	2.45453							1.91281						1.78622		1.78622	1.49252	2.45453
2.05636	3.9158		1.35049	2.69246	4.20616							3.9158						1.35049		1.35049	2.69246	4.20616
1.78061	3.86345		4.76641	1.88445	2.48508							3.86345						4.76641		4.76641	1.88445	2.48508
1.66103	4.80346		2.65075	2.85069	3.59879							4.80346						2.65075		2.65075	2.85069	3.59879
4.4613	3.76674		4.46267	2.47562	3.72154							3.76674						4.46267		4.46267	2.47562	3.72154
1.93724	2.27496		2.38576	2.46583	2.7018							2.27496						2.38576		2.38576	2.46583	2.7018
1.73195	3.16899		3.22929	1.91472	2.31369							3.16899						3.22929		3.22929	1.91472	2.31369
1.97114	3.67794		3.66174	2.05236	1.99948							3.67794						3.66174		3.66174	2.05236	1.99948
2.12541	3.68478		2.70256	2.11411	1.23261							3.68478						2.70256		2.70256	2.11411	1.23261
1.72298	3.51881		4.56641	1.94591	3.42395							3.51881						4.56641		4.56641	1.94591	3.42395
3.31846	3.65842		2.40454	1.9737	3.83676							3.65842						2.40454		2.40454	1.9737	3.83676
1.73711	1.85047		1.50034	2.355	3.67983							1.85047						1.50034		1.50034	2.355	3.67983
1.85684	2.92313		1.61386	3.32321	1.92131							2.92313						1.61386		1.61386	3.32321	1.92131
1.78164	3.62744		1.70938	1.99758	2.48795							3.62744						1.70938		1.70938	1.99758	2.48795
1.75909	4.15257		2.37535	1.86868	1.86786							4.15257						2.37535		2.37535	1.86868	1.86786
1.9475	1.83687		2.76208	1.83296	2.02928							1.83687						2.76208		2.76208	1.83296	2.02928
3.51373	3.42252		4.35804	3.08347	2.10168							3.42252						4.35804		4.35804	3.08347	2.10168
1.927	3.4195		3.23836	1.47171	1.91384							3.4195						3.23836		3.23836	1.47171	1.91384
1.34519	2.18954		3.9832	2.02455	1.29104							2.18954						3.9832		3.9832	2.02455	1.29104
3.9255	2.88043		1.52545	1.74107	2.55836							2.88043						1.52545		1.52545	1.74107	2.55836
1.53246	4.07149		1.98044	1.98187	1.79915							4.07149						1.98044		1.98044	1.98187	1.79915
3.68089	2.42559		2.9481	2.58001	2.21518							2.42559						2.9481		2.9481	2.58001	2.21518
4.71632	1.8049		4.13102	2.1332	3.04835							1.8049						4.13102		4.13102	2.1332	3.04835
2.01632	3.11294		1.42584	2.01169	4.90027							3.11294						1.42584		1.42584	2.01169	4.90027
1.50575	3.6761		4.05889	2.42733	2.04562							3.6761						4.05889		4.05889	2.42733	2.04562
1.98928	2.93075		1.39626	1.66932	3.01885							2.93075						1.39626		1.39626	1.66932	3.01885
1.78919	3.80402		2.68052	1.92551	1.96876							3.80402						2.68052		2.68052	1.92551	1.96876
2.02136	1.81457		3.60083	3.21898	2.40179							1.81457						3.60083		3.60083	3.21898	2.40179
1.96538	3.48987		4.25834	2.51808	1.45107							3.48987						4.25834		4.25834	2.51808	1.45107
1.6889	3.69142		1.91515	1.63219	2.52998							3.69142						1.91515		1.91515	1.63219	2.52998
1.81522	3.94246		1.59412	1.29202	3.56923							3.94246						1.59412		1.59412	1.29202	3.56923
2.16582	3.96993		1.97003	1.95822	1.37945							3.96993						1.97003		1.97003	1.95822	1.37945
2.20236	3.93542		2.76478	2.09041	3.71732							3.93542						2.76478		2.76478	2.09041	3.71732
1.90319	3.79443		4.91596	4.47549	1.52234							3.79443						4.91596		4.91596	4.47549	1.52234
3.37775	3.99804		2.72931	1.59928	1.70082							3.99804						2.72931		2.72931	1.59928	1.70082
1.95035	4.05318		4.75365	2.00722	2.91013							4.05318						4.75365		4.75365	2.00722	2.91013
1.64743	3.85907		2.32315	1.57706	2.32387							3.85907						2.32315		2.32315	1.57706	2.32387
1.90706	4.98688		2.4149	1.77336	4.09311							4.98688						2.4149		2.4149	1.77336	4.09311
2.88539	3.86417		4.15179	2.52154	1.74049							3.86417						4.15179		4.15179	2.52154	1.74049
1.70637	4.47412		2.43536	2.04302	1.87245							4.47412						2.43536		2.43536	2.04302	1.87245
2.45684	4.78163		1.8579	1.38621	3.36636							4.78163						1.8579		1.8579	1.38621	3.36636
2.54755	3.35915		1.38338	1.80765	2.77664							3.35915						1.38338		1.38338	1.80765	2.77664
1.92385	3.80074		1.30052	2.15048	3.45094							3.80074						1.30052		1.30052	2.15048	3.45094
1.92762	3.42847		2.04431	2.19693	2.97298							3.42847						2.04431		2.04431	2.19693	2.97298
1.84596	3.75609		4.39816	4.24966	1.84062							3.75609						4.39816		4.39816	4.24966	1.84062
1.89581	3.43253		2.35567	1.8388	1.70564							3.43253						2.35567		2.35567	1.8388	1.70564
1.86966	4.23483		2.66426	1.95488	1.74258							4.23483						2.66426		2.66426	1.95488	1.74258
1.75022	1.31838		4.22627	1.84756	2.16562							1.31838						4.22627		4.22627	1.84756	2.16562
1.87208	3.4756		1.3857	1.52332	1.75522							3.4756						1.3857		1.3857	1.52332	1.75522
1.71545	3.31188		2.39921	1.60764	3.41823							3.31188						2.39921		2.39921	1.60764	3.41823
1.7244	1.48677		1.38422	4.17583	3.47781							1.48677						1.38422		1.38422	4.17583	3.47781
1.86765	4.11113		2.03309	2.12539	3.49721							4.11113						2.03309		2.03309	2.12539	3.49721
1.80556	3.28149		1.25727	1.97665	3.46397							3.28149						1.25727		1.25727	1.97665	3.46397
1.82643	3.43534		1.93487	1.70234	3.52823							3.43534						1.93487		1.93487	1.70234	3.52823
1.85065	2.29333		2.02643	1.78725	3.21722							2.29333						2.02643		2.02643	1.78725	3.21722
4.9587	4.03575		1.36944	1.28356	4.55031							4.03575						1.36944		1.36944	1.28356	4.55031
2.32219	3.36988		2.56385	1.78457	4.37307							3.36988						2.56385		2.56385	1.78457	4.37307
4.61713	3.80742		1.30095	1.75106	3.44148							3.80742						1.30095		1.30095	1.75106	3.44148
2.3409	4.10296		2.38346	4.54531	3.54433							4.10296						2.38346		2.38346	4.54531	3.54433
1.91392	4.2462		1.6545	1.90288	3.41744							4.2462						1.6545		1.6545	1.90288	3.41744
1.9295	3.39882		3.5156	2.28012	3.49557							3.39882						3.5156		3.5156	2.28012	3.49557
1.85063	3.24442		1.30169	2.28839	3.39419							3.24442						1.30169		1.30169	2.28839	3.39419
4.33502	3.46706		2.73633	3.4567	3.42313							3.46706						2.73633		2.73633	3.4567	3.42313
2.43503	2.45293		1.74305	2.33826	1.84644							2.45293						1.74305		1.74305	2.33826	1.84644
3.71112	1.83327		1.59029	3.24569	2.3757							1.83327						1.59029		1.59029	3.24569	2.3757
1.90345	3.4476		4.57761	2.75352	3.39585							3.4476						4.57761		4.57761	2.75352	3.39585
1.79524	3.62564		1.82868	2.59512	2.51427							3.62564						1.82868		1.82868	2.59512	2.51427
2.2543	3.34262		1.84144	2.21954	3.37752							3.34262						1.84144		1.84144	2.21954	3.37752
1.92219	3.32251		3.41096	1.85747	2.75632							3.32251						3.41096		3.41096	1.85747	2.75632
2.15937	3.60075		3.62809	2.28968	1.50325							3.60075						3.62809		3.62809	2.28968	1.50325
4.35841	2.02832		4.72377	2.7342	1.42492							2.02832						4.72377		4.72377	2.7342	1.42492
3.64227	4.22605		1.65581	4.64998	1.23548							4.22605						1.65581		1.65581	4.64998	1.23548
1.82653	3.0011		2.2768	1.578	2.45115							3.0011						2.2768		2.2768	1.578	2.45115
3.7522	3.57548		1.43553	1.96391	3.38252							3.57548						1.43553		1.43553	1.96391	3.38252
2.06268	3.50454		1.87245	4.27346	2.41652							3.50454						1.87245		1.87245	4.27346	2.41652
1.74813	3.59909		1.71835	1.8612	3.45698							3.59909						1.71835		1.71835	1.8612	3.45698
2.03721	3.63256		1.91119	2.39395	3.48336							3.63256						1.91119		1.91119	2.39395	3.48336
2.17512	3.6062		2.45004	2.31094	1.61827							3.6062						2.45004		2.45004	2.31094	1.61827
1.86434	1.82946		2.50675	1.90923	3.48426							1.82946						2.50675		2.50675	1.90923	3.48426
2.10389	1.38881		2.6675	2.53778	2.34162							1.38881						2.6675		2.6675	2.53778	2.34162
1.67965	3.0294		1.69495	2.04659	3.44508							3.0294						1.69495		1.69495	2.04659	3.44508
2.02445	3.8101		1.80951	1.87474	3.4314							3.8101						1.80951		1.80951	1.87474	3.4314
1.93421	3.65304		1.80597	2.07501								3.65304						1.80597		1.80597	2.07501
1.81043	1.25278		1.58464	1.75129								1.25278						1.58464		1.58464	1.75129
2.05443	1.72255		2.71423	4.95722								1.72255						2.71423		2.71423	4.95722
1.85809	3.82337		1.88522	2.3399								3.82337						1.88522		1.88522	2.3399
2.07786	2.9218		2.45271	1.47927								2.9218						2.45271		2.45271	1.47927
1.96172	4.91844		1.5268	1.70639								4.91844						1.5268		1.5268	1.70639
1.90091	4.17243		4.18099	2.24393								4.17243						4.18099		4.18099	2.24393
1.53584	3.50573		1.64721	1.79694								3.50573						1.64721		1.64721	1.79694
2.5421	3.52469		1.28266	1.58759								3.52469						1.28266		1.28266	1.58759
1.76065	3.52842		1.22911	2.20707								3.52842						1.22911		1.22911	2.20707
2.40062	3.48766		3.15027	1.65128								3.48766						3.15027		3.15027	1.65128
2.36861	3.36056		1.94058	2.60987								3.36056						1.94058		1.94058	2.60987
1.79661	3.80162		1.86747	3.03034								3.80162						1.86747		1.86747	3.03034
1.66083	3.9721		2.53065	2.2588								3.9721						2.53065		2.53065	2.2588
2.30128	3.53001		4.13536	1.64598								3.53001						4.13536		4.13536	1.64598
2.35198	3.43601		3.70643	1.77498								3.43601						3.70643		3.70643	1.77498
1.28627	2.37324		2.15816	1.6639								2.37324						2.15816		2.15816	1.6639
3.42309	3.47384		1.91597	1.99737								3.47384						1.91597		1.91597	1.99737
1.77738	1.63592		2.30576	2.09811								1.63592						2.30576		2.30576	2.09811
1.85829	3.7212		1.53688	2.39307								3.7212						1.53688		1.53688	2.39307
3.08079	3.41193		2.27525	1.74305								3.41193						2.27525		2.27525	1.74305
	3.64284		1.43129	4.38493								3.64284						1.43129		1.43129	4.38493
	3.99651		1.78495	1.94664								3.99651						1.78495		1.78495	1.94664
	3.1981		2.45158	1.75106								3.1981						2.45158		2.45158	1.75106
	3.40623		1.7324	1.4198								3.40623						1.7324		1.7324	1.4198
	3.91619		2.14727	2.35426								3.91619						2.14727		2.14727	2.35426
	3.75853		2.48621	1.56426								3.75853						2.48621		2.48621	1.56426
	3.65283		2.48332	1.22034								3.65283						2.48332		2.48332	1.22034
	1.73703		1.54218	1.65286								1.73703						1.54218		1.54218	1.65286
	3.24327		1.74998	1.85412								3.24327						1.74998		1.74998	1.85412
	2.461		1.32749	1.70293								2.461						1.32749		1.32749	1.70293
	3.60677		1.69525	1.98658								3.60677						1.69525		1.69525	1.98658
	2.7684		1.65435	1.61743								2.7684						1.65435		1.65435	1.61743
	3.02731		1.72411	1.72564								3.02731						1.72411		1.72411	1.72564
	3.69826		2.14596	1.43309								3.69826						2.14596		2.14596	1.43309
	3.1691		3.51742	2.0053								3.1691						3.51742		3.51742	2.0053
	3.40341		1.48208	1.45062								3.40341						1.48208		1.48208	1.45062
	1.70152		1.23042	1.90534								1.70152						1.23042		1.23042	1.90534
	3.34025		3.53935	1.72603								3.34025						3.53935		3.53935	1.72603
	3.49596		1.28766	3.06702								3.49596						1.28766		1.28766	3.06702
	4.09764		1.3857	2.65351								4.09764						1.3857		1.3857	2.65351
	2.94709		3.62289	1.49301								2.94709						3.62289		3.62289	1.49301
	3.62101		3.03489	1.79833								3.62101						3.03489		3.03489	1.79833
	3.42391		2.25384	2.3021								3.42391						2.25384		2.25384	2.3021
	3.76928		2.0889	1.50995								3.76928						2.0889		2.0889	1.50995
	3.5915		1.2791	1.9893								3.5915						1.2791		1.2791	1.9893
	2.20109		1.62202	1.45617								2.20109						1.62202		1.62202	1.45617
	2.04024		4.75492	1.40136								2.04024						4.75492		4.75492	1.40136
	4.15242		2.37742	2.07358								4.15242						2.37742		2.37742	2.07358
	2.83691		2.04061	4.14616								2.83691						2.04061		2.04061	4.14616
	2.0593		4.58869	1.89252								2.0593						4.58869		4.58869	1.89252
	3.42426		1.62951	1.99944								3.42426						1.62951		1.62951	1.99944
	4.07581		1.76292	1.79053								4.07581						1.76292		1.76292	1.79053
	2.90564		1.91236	1.751								2.90564						1.91236		1.91236	1.751
	3.44089		4.52182	2.34764								3.44089						4.52182		4.52182	2.34764
	3.54814		4.36206	2.28858								3.54814						4.36206		4.36206	2.28858
	3.35004		3.39915	1.89313								3.35004						3.39915		3.39915	1.89313
	3.50777		1.80005	1.70648								3.50777						1.80005		1.80005	1.70648
	3.38405		3.85993	4.59008								3.38405						3.85993		3.85993	4.59008
	3.36767		2.48734	1.74113								3.36767						2.48734		2.48734	1.74113
	3.95225		1.7655	4.16977								3.95225						1.7655		1.7655	4.16977
	3.45788		3.49776	1.37062								3.45788						3.49776		3.49776	1.37062
	3.70442		1.30834	2.44718								3.70442						1.30834		1.30834	2.44718
	3.65353		1.64168	1.87734								3.65353						1.64168		1.64168	1.87734
	3.55039		3.75519	1.56471								3.55039						3.75519		3.75519	1.56471
	3.5439		4.12373	1.89497								3.5439						4.12373		4.12373	1.89497
	3.59821		1.50637	1.94005								3.59821						1.50637		1.50637	1.94005
	3.60677		1.44151	1.76341								3.60677						1.44151		1.44151	1.76341
	3.3946		1.75634	2.04743								3.3946						1.75634		1.75634	2.04743
	3.59008		4.89902	1.99311								3.59008						4.89902		4.89902	1.99311
	4.23741		2.60708	4.44856								4.23741						2.60708		2.60708	4.44856
	3.20059		4.33467	1.78444								3.20059						4.33467		4.33467	1.78444
	2.54865		4.00712	1.49516								2.54865						4.00712		4.00712	1.49516
	3.46247		1.90843	1.44155								3.46247						1.90843		1.90843	1.44155
	3.24184		3.44959	1.38484								3.24184						3.44959		3.44959	1.38484
	2.23336		3.06373	1.39219								2.23336						3.06373		3.06373	1.39219
	2.9277		2.04986	1.83949								2.9277						2.04986		2.04986	1.83949
	3.85061		1.59775	1.97972								3.85061						1.59775		1.59775	1.97972
	4.79048		4.0066	2.13262								4.79048						4.0066		4.0066	2.13262
	3.23641		1.51058	2.1299								3.23641						1.51058		1.51058	2.1299
	3.66436		1.45832	2.39204								3.66436						1.45832		1.45832	2.39204
	3.78282		3.60036	2.38182								3.78282						3.60036		3.60036	2.38182
	3.61253		1.56432	2.87336								3.61253						1.56432		1.56432	2.87336
	3.65095		2.4591	1.60092								3.65095						2.4591		2.4591	1.60092
	3.56319		4.05449	1.46915								3.56319						4.05449		4.05449	1.46915
	4.1728		3.07876	2.41002								4.1728						3.07876		3.07876	2.41002
	2.15149		1.53256	2.36892								2.15149						1.53256		1.53256	2.36892
	3.73604		1.40716	3.2103								3.73604						1.40716		1.40716	3.2103
	2.6069		1.23599	2.05822								2.6069						1.23599		1.23599	2.05822
	4.15457		4.64845	1.94292								4.15457						4.64845		4.64845	1.94292
	3.39732		1.71803	1.30693								3.39732						1.71803		1.71803	1.30693
	4.93783		1.63639	1.52336								4.93783						1.63639		1.63639	1.52336
	2.31576		1.46702	1.96409								2.31576						1.46702		1.46702	1.96409
	2.98541		2.42508	1.54016								2.98541						2.42508		2.42508	1.54016
	1.95822		1.79528	1.23881								1.95822						1.79528		1.79528	1.23881
	2.7997		3.82697	2.19025								2.7997						3.82697		3.82697	2.19025
	2.74076		1.88404	1.64178								2.74076						1.88404		1.88404	1.64178
	1.4165		1.52021	1.9944								1.4165						1.52021		1.52021	1.9944
	3.4688		2.22685	2.63088								3.4688						2.22685		2.22685	2.63088
	4.14988		4.82392	1.92383								4.14988						4.82392		4.82392	1.92383
	2.37814		2.09027	2.53166								2.37814						2.09027		2.09027	2.53166
	3.95166		1.47296	1.53111								3.95166						1.47296		1.47296	1.53111
	3.47998		4.25884	2.63404								3.47998						4.25884		4.25884	2.63404
	3.43142		1.83704	4.69957								3.43142						1.83704		1.83704	4.69957
	3.67213		1.24994	1.59441								3.67213						1.24994		1.24994	1.59441
	1.73545		1.72016	2.06889								1.73545						1.72016		1.72016	2.06889
	3.42761		2.27017	2.32018								3.42761						2.27017		2.27017	2.32018
	4.11879		3.06461	1.22954								4.11879						3.06461		3.06461	1.22954
	2.90613		2.31213	1.31287								2.90613						2.31213		2.31213	1.31287
	3.4851		1.66984	1.66349								3.4851						1.66984		1.66984	1.66349
	1.75374		3.11798	2.26949								1.75374						3.11798		3.11798	2.26949
	2.52881		2.76052	1.49162								2.52881						2.76052		2.76052	1.49162
	4.94645		3.29447	1.93829								4.94645						3.29447		3.29447	1.93829
	3.69555		1.34054	2.23115								3.69555						1.34054		1.34054	2.23115
	1.3866		2.47927	1.79288								1.3866						2.47927		2.47927	1.79288
	2.13916		3.88827	1.4559								2.13916						3.88827		3.88827	1.4559
	4.44463		2.26796	1.43526								4.44463						2.26796		2.26796	1.43526
	3.34901		3.70399	3.39601								3.34901						3.70399		3.70399	3.39601
	3.4302		2.52772	1.73283								3.4302						2.52772		2.52772	1.73283
	3.19492		2.8722	1.38355								3.19492						2.8722		2.8722	1.38355
			2.44384	1.51233														2.44384		2.44384	1.51233
			3.02399	1.79872														3.02399		3.02399	1.79872
			2.18348	1.42283														2.18348		2.18348	1.42283
			1.65734	3.04798														1.65734		1.65734	3.04798
			1.25141	1.43092														1.25141		1.25141	1.43092
			2.12318	1.83247														2.12318		2.12318	1.83247
			1.72577	2.55003														1.72577		1.72577	2.55003
			2.29106	1.53647														2.29106		2.29106	1.53647
			1.59566	2.11759														1.59566		1.59566	2.11759
			3.47236	2.20291														3.47236		3.47236	2.20291
			1.41478	1.50364														1.41478		1.41478	1.50364
			2.34539	2.3287														2.34539		2.34539	2.3287
			4.16057	1.76761														4.16057		4.16057	1.76761
			4.1908	1.71966														4.1908		4.1908	1.71966
			2.06928	1.98085														2.06928		2.06928	1.98085
			1.24197	2.97832														1.24197		1.24197	2.97832
			1.89434	1.98576														1.89434		1.89434	1.98576
			4.51611	1.87423														4.51611		4.51611	1.87423
			2.26101	1.9292														2.26101		2.26101	1.9292
			2.56369	3.9605														2.56369		2.56369	3.9605
			2.27193	4.70137														2.27193		2.27193	4.70137
			1.67729	2.98103														1.67729		1.67729	2.98103
			2.12709	1.635														2.12709		2.12709	1.635
			1.87853	1.64059														1.87853		1.87853	1.64059
			1.78037	1.92905														1.78037		1.78037	1.92905
			2.44189	2.02916														2.44189		2.44189	2.02916
			2.68354	1.72837														2.68354		2.68354	1.72837
			1.22968	2.35207														1.22968		1.22968	2.35207
			4.78341	2.48793														4.78341		4.78341	2.48793
			1.94431	1.35563														1.94431		1.94431	1.35563
			2.50067	3.84008														2.50067		2.50067	3.84008
			2.71208	2.29923														2.71208		2.71208	2.29923
			1.7912	1.67481														1.7912		1.7912	1.67481
				1.4628																	1.4628
				1.63631																	1.63631
				1.56549																	1.56549
				2.15474																	2.15474
				1.3976																	1.3976
				2.00952																	2.00952
				1.59013																	1.59013
				1.31602																	1.31602
				2.10895																	2.10895
				2.15415																	2.15415
				1.6898																	1.6898
				2.06387																	2.06387
				1.84465																	1.84465
				3.16848																	3.16848
				4.66043																	4.66043
				1.29319																	1.29319
				1.95236																	1.95236
				1.42266																	1.42266
				1.79577																	1.79577
				1.88561																	1.88561
				2.01984																	2.01984
				1.95703																	1.95703
				2.97568																	2.97568
				1.64479																	1.64479
				1.28412																	1.28412
				1.62535																	1.62535
				2.54972																	2.54972
				1.35922																	1.35922
				2.06795																	2.06795
				4.3852																	4.3852
				2.14362																	2.14362
				1.92086																	1.92086
				1.76415																	1.76415
				1.56676																	1.56676
				1.7433																	1.7433
				3.0394																	3.0394
				1.68862																	1.68862
				2.08974																	2.08974
				1.80742																	1.80742
				1.60109																	1.60109
				1.67299																	1.67299
				2.50986																	2.50986
				1.77988																	1.77988
				1.75618																	1.75618
				2.02117																	2.02117
				1.71747																	1.71747
				1.70793																	1.70793
				3.42917																	3.42917
				1.90378																	1.90378
				2.33654																	2.33654
				1.89133																	1.89133
				2.85581																	2.85581
				3.33718																	3.33718
				1.8449																	1.8449
				3.43525																	3.43525
				3.14524																	3.14524
				2.50358																	2.50358
				1.71882																	1.71882
				2.00763																	2.00763
				1.83493																	1.83493
				1.80242																	1.80242
				1.75784																	1.75784
				1.50516																	1.50516
				1.38699																	1.38699
				2.1368																	2.1368
				1.87582																	1.87582
				1.69255																	1.69255
				1.74309																	1.74309
				1.73234																	1.73234
				1.94945																	1.94945
				1.97462																	1.97462
				2.41373																	2.41373
				4.90744																	4.90744
				4.14271																	4.14271
				1.50575																	1.50575
				4.04412																	4.04412
				3.5745																	3.5745
				3.80746																	3.80746
				3.43038																	3.43038
				2.6181																	2.6181
				1.39096																	1.39096
				2.04243																	2.04243
				1.65605																	1.65605
				2.53018																	2.53018
				2.09066																	2.09066
				2.82073																	2.82073
				2.31758																	2.31758
				1.55902																	1.55902
				1.62011																	1.62011
				2.11558																	2.11558
				2.21245																	2.21245
				1.91812																	1.91812
				1.91705																	1.91705
				2.73918																	2.73918
				1.9884																	1.9884
				2.18829																	2.18829
				1.44542																	1.44542
				1.69761																	1.69761
				1.74649																	1.74649
				1.77721																	1.77721
				3.06209																	3.06209
				1.6437																	1.6437
				1.67408																	1.67408
				4.5425																	4.5425
				1.39686																	1.39686
				1.9582																	1.9582
				1.84515																	1.84515
				2.37844																	2.37844
				1.84982																	1.84982
				1.84003																	1.84003
				1.97788																	1.97788
				1.77017																	1.77017
				1.24381																	1.24381
				1.75981																	1.75981
				1.98984																	1.98984
				1.9233																	1.9233
				2.76716																	2.76716
				1.25569																	1.25569
				1.75299																	1.75299
				1.7459																	1.7459
				4.4963																	4.4963
				2.12904																	2.12904
				2.67043																	2.67043
				2.93388																	2.93388
				1.49252																	1.49252
				1.51534																	1.51534
				2.37068																	2.37068
				1.36956																	1.36956
				4.28599																	4.28599
				2.54593																	2.54593
				1.8288																	1.8288
				3.13141																	3.13141
				4.21878																	4.21878
				4.55117																	4.55117
				2.22171																	2.22171
				2.59009																	2.59009
				2.48644																	2.48644
				2.36018																	2.36018
				2.48777																	2.48777
				1.31748																	1.31748
				2.03336																	2.03336
				1.53194																	1.53194
				1.43518																	1.43518
				2.67344																	2.67344
				2.75929																	2.75929
				1.8033																	1.8033
				2.30003																	2.30003
				1.36022																	1.36022
				2.03184																	2.03184
				1.68417																	1.68417
				2.39503																	2.39503
				2.4868																	2.4868
				1.78448																	1.78448
				2.96452																	2.96452
				2.29048																	2.29048
				1.52885																	1.52885
				2.1649																	2.1649
				2.95133																	2.95133
				1.69159																	1.69159
				1.93389																	1.93389
				1.68198																	1.68198
				2.12931																	2.12931
				2.01585																	2.01585
				1.35563																	1.35563
				2.07243																	2.07243
				1.5375																	1.5375
				2.32391																	2.32391
				2.21323																	2.21323
				1.47212																	1.47212
				1.42866																	1.42866
				1.2262																	1.2262
				1.57428																	1.57428
				1.66343																	1.66343
				1.7596																	1.7596
				2.06492																	2.06492
				1.87625																	1.87625
				1.7512																	1.7512
				1.85741																	1.85741
				2.09506																	2.09506
				1.89637																	1.89637
				1.38658																	1.38658
				1.78344																	1.78344
				1.62615																	1.62615
				2.0342																	2.0342
				1.5964																	1.5964
				1.67549																	1.67549
				1.23128																	1.23128
				1.69216																	1.69216
				2.93714																	2.93714
				1.75282																	1.75282
				2.00108																	2.00108
				2.25556																	2.25556
				3.44175																	3.44175
				1.82489																	1.82489
				1.25229																	1.25229
				1.81768																	1.81768
				1.72515																	1.72515
				1.77349																	1.77349
				2.35151																	2.35151
				1.29225																	1.29225
				1.45666																	1.45666
				1.79511																	1.79511
				4.93347																	4.93347
				2.12363																	2.12363
				1.93966																	1.93966
				1.50295																	1.50295
				3.96812																	3.96812
				1.77361																	1.77361
				1.66988																	1.66988
				2.15904																	2.15904
				1.68968																	1.68968
				1.74123																	1.74123
				1.77891																	1.77891
				1.67094																	1.67094
				1.99199																	1.99199
				3.2249																	3.2249
				1.65392																	1.65392
				2.12797																	2.12797
				2.11995																	2.11995
				1.75577																	1.75577
				2.45092																	2.45092
				2.75364																	2.75364
				4.56511																	4.56511
